# Supplementary material for: Association of a PAI-1 Gene Polymorphism and Early Life Infections with Asthma Risk, Exacerbations, and Reduced Lung Function
Source: PLoS One. 2016 Aug 24;11(8):e0157848. doi: 10.1371/journal.pone.0157848 (PMC4996454; doi:10.1371/journal.pone.0157848)
Supplement: S1 File — This file includes data used to perform the primary analyses for this paper. (TXT) [file pone.0157848.s001.txt]

SubjectID	rs2227631__Domi_nt	Male	smoke_ever	age	asthma	antibiotics_yr1	farm_animals_0_1yr	asthma_m	asthma_f	chest_ill_before2yr	bronchiolitis_RSV_before2yr	inhaled_steroid	child_ethnicity	hhincome_12mo_cat	site
HR1037	1	1	0	14.21	1	0	0	0	0	1	0	0	1	3	5
NY10169	0	0	0	10.97	1	1	0	1	0	0	0	0	2	3	3
TX5129	1	1	0	19.73	0	0	0	0	0	0	0	0	0	1	2
TX5109	1	0	0	16.55	0	1	0	0	0	1	0	0	2	2	2
NW1065	1	1	0	21.86	1		0	0	0	0	0	0	1	3	1
SJ1067	1	0	0	9.73	1	0	1	0	1	0	0	1	1	2	5
CM1048	1	1	0	11.91	1	0	0			1	0	0	1	2	1
SJ1445	1	1	0	13.16	1	0	0	1	1	1	0	1	2	1	5
NW5114	0	1	0	17.56	0		0	0	0	0	0	0	3	1	1
HR1456	1	0	0	13.72	1	0	0	1	1	1	0	0	1	1	5
SF1006	1	1	0	13.45	1	0	0	0	0	0	0	0	0	1	4
SJ1310	0	0	0	9.43	1	1	0	1	1	1	0	0	1	2	5
HR5577	0	0	0	16.44	0	1	0	1	0	0	0	0	1	1	5
HR1318	1	1	0	12.53	1	1	0	0	0	1	1	0	1	1	5
HR1045	0	1	1	19.49	1	1	0	0	0	0	0	0	1	2	5
SF1046	1	1	0	12.45	1	0	0	0	0	0	0	1	2	3	4
HR1471	1	0	0	12.05	1	1	0	0	0	1	0	0	1	1	5
HR1531	1	1	0	16.93	1	1	0	0	1	1	0	0	1	1	5
CM1217	1	0	0	13.38	1	1	0	0	0	1	0	0	1	2	1
SF1044	0	1	0	12.18	1	0	0	0	0	1	0	1	2	2	4
HR1432	1	1	0	8.54	1	1	0	1	1	1	0	0	1	1	5
HR1503	1	0	0	8.92	1	0	0	1		1	1	0	1	1	5
TX5055	1	1	0	14.2	0	1	0	0	0	0	0	0	0	2	2
HR5467	1	0	0	12.15	0	1	0	0	0	0	0	0	1	1	5
VA1008	1	0	0	15.9	1	1	0	0	0	0	0	1	0	2	4
NW1053	0	1	0	17.85	1	1	0	0	1	1	0	0	0	2	1
NW5121	1	1	0	18.45	0	0	0	0	0	0	0	0	1	3	1
SJ1454	1	0	0	13.72	1	0	0	0	0	1	0	0	1	3	5
RI5003	1	0	1	18.87	0	0	0	0	0	0	0	0	2	1	4
NW1012	0	0	0	16.89	1	0	0	0	1	0	0	0	0	2	1
SJ1101	0	0	0	10.33	1	1	0	0	1	0	0	0	1	2	5
SJ1367	1	1	0	8.13	1	1	0	0	0	0	0	0	1	1	5
SJ1238	1	1	0	16.82	1	1	0	1	0	1	1	0	1	2	5
CM1106	0	1	0	8.24	1	0	0	0	0	0	0	0	0	1	1
SJ1200	1	0	0	12.19	1		0	0	0	1	0	0	1	3	5
TX5081	0	0	0	12.24	0		0	0	0	1	0	0	0	2	2
TX5173	0	1	0	11.48	0	0	0	0	0	0	0	0	0	2	2
NW1009	1	1	0	13.23	1		0	0	0	1	0	1	0	1	1
NW1089	0	0	0	14.1	1	1	0	0	0	1	0	0	0	2	1
TX5093	1	1	0	11.06	0	0	0	0	0	0	0	0	0	2	2
CH5024	0	1	0	14.15	0	0	0	0	0	0	0	0	2	1	4
TX1195	0	0	0	11.13	1	0	0	0	0	1	0	1	0	1	2
HR1433	1	1	0	10.36	1	1	0	1	0	1	1	1	1	1	5
TX5048	1	1	0	13.1	0	0	0	0		0	0	0	0	2	2
NW1075	1	1	0	14.09	1		0	1	0	1	0	0	0	2	1
HR1027	1	0	0	13.84	1	0	0	1	0	0	0	0	1	3	5
TX5049	1	1	0	16.89	0	1	0	0	0	0	0	0	0	2	2
SF1043	1	0	0	8.62	1	1	0	0	1	0	0	1	2	2	4
SJ1450	0	1	0	15.51	1		1	0	0	1	0	0	1	3	5
HR1079	0	1	0	12.12	1	0	0	0	1	0	0	1	1	3	5
HR5541	1	0	0	10.35	0	0	0	0	0	0	0	0	1	2	5
TX5058	1	0	0	9.72	0	0	0	0	0	0	0	0	2	2	2
RI1003	1	0	0	14.05	1		0	0	0	0	0	0	0	3	4
TX1014	0	0	0	12.11	1	1	0	0	0	0	0	1	0	2	2
TX5066	1	1	0	19.48	0	0	0	0	0	0	0	0	0	1	2
SJ1236	1	1	0	14.66	1	1	0	0	0	1	0	0	1	1	5
TX5092	0	1	0	11.67	0	0	0	0	0	0	0	0	0	3	2
NY10067	0	1	0	10.43	1	1	0	0	0	0	0	1	0	3	3
HR1535	1	1	0	9.48	1	1	0	0	0	1	0	0	1	1	5
NY10302	1	1	0	8.3	1	1	0	1	0	0	0	1	2	3	3
CH1023	1	1	0	10.61	1	0	0	0	0	1	0	0	0	2	4
NW5106	1	1	0	18.23	0		0	0	0	0	0	0	0	1	1
HR1185	1	1	0	8.63	1	0	0	1	0	1	0	0	1	1	5
SJ1293	1	1	0	11.83	1		0	0	1	0	0	0	1	2	5
NW1078	0	1	1	17.22	1	0	0	0	0	1	1	0	3	2	1
SJ1023	1	0	0	8.2	1	1	0	1	0	1	0	1	1	2	5
NY10049	1	1	0	11.23	1	0	0	0	0	0	0	1	3	1	3
TX1154	0	1	0	12.15	1	1	0	0	1	1	0	1	2	2	2
LC1056	1	0	0	16.83	1	1	0	0	1	0	0	0	0	1	4
CH5006	0	1	0	20.05	0	0	0	0	0	0	0	0	2	3	4
HR1334	1	0	0	8.33	1	0	0	0	0	1	0	0	1	1	5
NY10199	1	1	0	10.22	1	1	0	1	0	1	0	1	2	3	3
LC1083	0	1	0	8.05	1	0	1	0	0	0	0	1	0	3	4
HR1540	1	0	0	8.82	1	1	1	0	0	1	1	0	1	1	5
TX1187	1	0	0	12.53	1		0	0		0	0	1	0	2	2
VA1030	1	1	0	12.76	1	0	0	1	0	0	0	1	0	3	4
NW1019	0	1	0	18.49	1	1	0	0	0	1	0	0	3	2	1
CH5042	1	0	0	13.61	0	1	0	0	0	0	0	0	0	2	4
TX5090	0	1	0	9.4	0	0	1	0		0	0	0	0	3	2
SJ1062	0	1	0	8.06	1	1	1	1	0	1	0	0	1	1	5
SJ1407	0	1	0	18.52	1		0	0	0	1	0	0	1	2	5
TX1123	0	0	0	11.35	1	1	1	0	0	1	0	0	2	2	2
HR1513	0	1	0	9.29	1	1	0	0	0	0	0	0	1	2	5
NW1045	0	1	1	20.09	1	0	0	0	0	0	0	0	0	2	1
TX1197	0	0	0	13.73	1	1	0	0	0	1	0	1	0	2	2
NY10286	1	0	0	8.6	1	0	0	1	1	0	0	1	2	3	3
HR1336	1	0	0	11.28	1	0	0	1	0	1	0	1	1	1	5
TX5119	0	1	0	16.08	0	1	0	0	0	0	0	0	0	1	2
TX1185	0	1	0	9.89	1	0	0	0	0	0	0	0	0	3	2
NW1101	0	1	1	18.09	1	0	0	0		0	0	0	0	3	1
CH1025	1	1	0	8.5	1	1	0	0	0	1	0	1	0	3	4
NW5068	1	0	0	17.96	0	1	0	0	0	0	0	0	0	1	1
TX1052	1	0	0	9.26	1	0	0	0	1	0	0	0	0	2	2
TX5089	1	1	0	17.47	0	0	0	0	1	0	0	0	0	3	2
HR1569	1	1	0	16.01	1	1	0			1	0	0	1	1	5
HR5553	1	0	0	12.05	0	1	1	0	0	0	0	0	1	1	5
SF1052	1	0	0	15.89	1		0	0	0	0	0	1	0	2	4
NW5078	1	1	1	21.99	0		0	0	0	0	0	0	2	3	1
HR1312	1	0	0	9.41	1	1	1	1	1	1	0	0	1	1	5
CM1100	1	1	0	9.42	1	0	0	0	0	1	0	1	0	3	1
SJ1071	0	0	0	11.49	1	1	0	1	1	1	1	0	1	3	5
TX5117	1	0	0	15.09	0	0	1	0	0	0	0	0	2	1	2
HR5490	1	0	0	14.32	0		0	0	0	0	0	0	1	1	5
HR1556	1	1	0	16.29	1	0	0	1	1	1	0	0	1	2	5
HR1331	0	0	0	9.57	1	0	0	0	0	0	0	0	1	1	5
HR1020	1	1	0	8.69	1	0	0	0	1	0	0	0	1	3	5
SF1071	0	1	0	11.98	1	1	0	0	1	1	0	0	2	1	4
CM1037	1	0	0	9.71	1	0	0	1	0	0	0	1	1	1	1
CM1196	1	1	0	10.41	1	0	0	1	0	0	0	1	1	1	1
TX5070	0	1	0	11.52	0	1	0	0	0	0	0	0	0	1	2
NY10204	1	1	1	15.52	1	0	0	1	0	1	0	1	2	3	3
NY10180	1	0	0	8.25	1	0	0	1	0	1	0	1	1	2	3
HR5462	0	1	0	13.32	0	1	0	1	0	0	0	0	1	2	5
SJ1309	1	1	0	15.09	1	0	0	0	0	1	0	0	1	3	5
SF1001	1	1	0	12.39	1	1	0	0	0	0	0	1	2	1	4
TX5029	1	1	0	14.61	0	1	1	1	0	0	0	0	0	3	2
TX5176	0	0	0	10.01	0	1	0	0	0	0	0	0	0	2	2
NY10092	1	0	0	9.67	1	0	0	0	1	1	0	1	1	3	3
NW5018	1	0	0	17.26	0	0	0	0	0	0	0	0	0	2	1
HR5504	1	1	0	13.4	0	0	0	0	0	0	0	0	1	1	5
SF1013	1	0	0	15.83	1	0	1	1	1	0	0	0	0	1	4
NW1080	0	1	0	19.6	1		0	0	0	0	0	0	0	2	1
SJ1038	0	0	0	17.09	1		0	0	1	1	0	1	1	3	5
TX1111	0	0	0	13.67	1		0	1	0	1	0	1	3	1	2
LC1080	0	1	0	8	1	0	0	0	0	0	0	1	0	2	4
HR1350	1	0	0	12.81	1	0	0	0	0	1	0	0	1	1	5
NW5112	1	0	1	18.54	0	0	1	0		0	0	0	0	3	1
SF1038	1	1	0	12.93	1	0	0	0	0	1	0	1	0	3	4
NY10228	0	1	0	8.42	1	1	0	0	0	1	0	1	2	3	3
TX5170	1	1	0	14.55	0	1	0	0		0	0	0	0	1	2
SJ1010	1	1	0	11.58	1	1	0	1	0	1	1	0	1	1	5
TX1055	1	1	0	14.87	1	1	1	0	0	0	0	0	3	2	2
CH1014	1	0	0	10.21	1	1	0	0	0	1	1	0	2	1	4
HR1067	1	0	0	11.97	1	0	0	0	0	1	0	0	1	3	5
HR1081	1	1	0	8.83	1	1	0	0	1	1	1	1	1	1	5
NY10320	1	0	0	12.48	1	1		0	0	1	0	1	0	1	3
HR5460	1	1	0	15.59	0	0	0	0	0	0	0	0	1	1	5
TX5123	0	1	0	16.97	0	0	0	1	0	0	0	0	0	3	2
CM1157	0	0	0	13.06	1	0	0	1		0	0	1	3	1	1
NW5021	0	0	0	18.82	0		0	0	0		0	0	0	2	1
HR1537	1	1	0	8.49	1	0	0	0	1	1	0	0	1	1	5
NW1092	0	0	0	12.44	1		0	0	0	1	0	0	0	1	1
HR1102	1	1	0	15.9	1	0	0	0	0	1	0	0	1	2	5
TX1065	0	0	0	12.17	1	1	0	0	0	1	0	0	0	2	2
HR1024	1	0	0	14.63	1	0	0	0	0	1	0	0	1	2	5
NY10265	1	0	0	13.85	1	1	1	0	0	1	0	1	1	2	3
NY10262	0	0	0	14.46	1		0	0	0	1	0	0	2	1	3
SJ1257	1	1	0	17.97	1	0	0	1	0	1	0	1	1	1	5
NW1073	1	0	0	12.44	1		0	0	0	0	0	0	0	1	1
HR1099	1	0	0	11.25	1	0	0	0	0	0	0	0	1	3	5
VA1044	1	1	0	12.48	1	1	0	1	0	0	0	0	3	3	4
HR5506	1	1	0	11.89	0		1	0	0	0	0	0	1	1	5
HR1233	1	1	0	12.15	1	0	1	1	1	1	0	1	1	1	5
CM1195	1	0	0	12.22	1	0	0	0	0	0	0	1	0	2	1
TX5152	1	0	0	17.81	0		0	0	0	0	0	0	0	1	2
LC1074	1	1	0	16.87	1	0	0	1	0	0	0	0	0	2	4
CM1215	0	1	0	8.53	1	0	0	1	0	1	0	0	0	3	1
HR5535	1	0	0	11.59	0	0	1	0	0	0	0	0	1	1	5
HR1462	1	1	0	13.86	1	1	0	1	0	1	1	0	1	1	5
CM1125	0	0	0	11.49	1	0	0	1	0	0	0	0	0	2	1
LC1009	1	1	0	11.58	1	1	0	0	0	1	0	1	2	1	4
NW5077	0	1	0	21.14	0	1	0	0	0	0	0	0	0	3	1
NW1046	0	1	0	15.22	1	0	0	0	0	0	0	0	0	2	1
TX5084	1	1	0	17.45	0	1	0	0	0	0	0	0	0	1	2
NY10076	0	0	0	17.62	1		0	1	0	0	0	0	2	1	3
NW5026	0	1	1	16.7	0	0	0	0	1	0	0	0	1	1	1
HR5509	1	0	0	11.5	0	1	0	0	0	0	0	0	1	1	5
SJ1353	1	0	0	8.06	1	1	0	1	0	1	1	0	1	2	5
TX5056	1	1	0	17.28	0	0	0	0	0	0	0	0	0	1	2
NY10152	1	0	0	11.66	1	0	0	0		1	0	1	1	3	3
NY10279	0	1	1	16.37	1	1	0	1	0	1	0	0	2	3	3
CH1019	1	0	0	13.74	1	0	0	0	0	0	0	0	2	3	4
NY10135	0	0	0	15.55	1		0	0	0	0	0	0	2	2	3
VA1048	0	0	0	14.66	1	0	0	1	0	0	0	1	0	2	4
TX5061	0	1	0	11.38	0	0	0	0	0	0	0	0	2	1	2
VA5019	1	1	0	10.86	0	0	0	0	0	0	0	0	2	3	4
TX5141	0	1	0	18.35	0		0	0	0	0	0	0	0	1	2
SJ1047	1	0	0	17.68	1	1	0			0	0	0	1	3	5
HR5531	0	0	0	11.99	0	0	0	1	1	0	0	0	1	1	5
SF1113	0	0	0	8.76	1	0	0	0	0	0	0	1	0	2	4
NW5085	1	1	0	18.5	0	0	0	1	0	0	0	0	1	3	1
LC1036	1	1	0	9.13	1	0	0	0	0	0	0	1	0	1	4
SF1077	0	0	0	8.68	1	1	0	0	0	0	0	1	2	1	4
CM1225	0	0	0	8.25	1	1	0	0	0	1	0	1	0	1	1
SJ1263	1	0	0	17.92	1	1	0	0	0	0	0	0	1	2	5
SJ1424	1	1	0	11.72	1	0	0	0	1	1	0	0	1	1	5
SF1126	1	0	0	11.81	1	0	0	0	0	0	0	1	0	3	4
LC1066	0	0	0	12.41	1	1	1	0	0	1	0	0	0	2	4
HR1121	1	0	0	11.22	1	0	0	0	0	0	0	0	1	2	5
NY10239	1	0	0	10.13	1	0	0	0	0	0	0	0	2	2	3
HR1004	1	0	0	17.6	1	0	0	0	0	0	0	0	1	3	5
HR5491	1	0	0	12.3	0	0	0	0	0	0	0	0	1	1	5
HR1324	1	1	0	9.24	1	1	0	0	0	1	0	0	1	1	5
HR1284	1	1	0	15.73	1	0	0	1	1	1	1	0	1	1	5
CM1074	0	0	0	9.04	1	1	0	1	0	1	0	0	1	2	1
NY10337	0	0	0	9.17	1	0	0	0		0	0	0	0	3	3
HR5543	1	0	0	14.62	0	0	0	0	0	0	0	0	1	2	5
CM1111	1	0	0	9.49	1	1	0	0	0	1	0	1	2	2	1
TX1094	0	1	0	16.84	1		0	0	0	0	0	1	0	2	2
TX1212	0	0	0	9.91	1	0	0	0	0	0	0	1	0	2	2
HR5552	1	1	0	14.2	0	0	0	0	0	0	0	0	1	2	5
HR1476	1	0	0	13.17	1	1	0	1	0	1	0	1	1	2	5
HR1113	1	1	1	18.17	1	0	0	1	0	1	1	0	1	2	5
VA1003	0	0	0	17.56	1	1	0	0	0	0	0	0	3	2	4
NY10110	0	0	0	11.08	1	0	0	0	0	1	0	0	0	3	3
TX1080	1	0	0	16	1	1	0	0	0	1	0	1	0	3	2
TX1019	1	0	0	15.52	1	1	0	0	0	0	0	0	0	2	2
NY10231	1	0	0	12.36	1	1	0	0	0	1	0	1	2	1	3
TX1164	1	0	0	13.69	1	0	0	0	0	0	0	0	0	3	2
TX1070	1	0	0	8.98	1	1	0	0	1	1	0	0	2	3	2
SJ1139	1	0	0	16.38	1	0	0	1	0	0	0	0	1	1	5
TX1209	1	1	0	10.6	1	0	0	0	0	1	0	0	0	2	2
HR1137	1	1	0	15.35	1	0	0	1	0	0	0	1	1	3	5
HR1063	1	0	0	10.58	1	0	0	0	0	0	0	0	1	3	5
SF1073	0	0	0	11.23	1	1	0	0		1	0	1	2	1	4
HR1056	1	1	0	11.88	1	0	0	0	1	1	0	0	1	2	5
HR5497	0	0	0	13.01	0	1	0	0	1	0	0	0	1	2	5
SF1064	1	1	0	9.77	1		1	0		0	0	1	2	1	4
NY10335	1	0	0	14.72	1		0	1	0	1	1	0	2	1	3
CM1097	1	1	0	9.07	1	1	0	0	0	0	0	0	0	1	1
HR1154	1	1	0	9.4	1	1	0	1	1	0	0	1	1	2	5
HR5534	1	1	0	13.84	0		0	0	0	0	0	0	1	1	5
TX5022	0	0	0	13.79	0		0	0	0	1	0	0	0	3	2
SJ1365	1	0	0	9.85	1	0	0	0	0	0	0	0	1	3	5
HR1042	1	0	0	12.96	1	0	0	1	1	0	0	0	1	1	5
NW5123	1	0	1	19	0		1	0	0	0	0	0	0	2	1
HR1313	0	1	0	8.18	1	0	0	0	0	1	0	1	1	1	5
SJ1027	0	1	0	9.75	1	0	0	1	0	1	0	1	1	1	5
HR1533	0	1	0	8.46	1	1	0	1	1	1	0	0	1	1	5
HR1445	0	1	0	8.09	1	1	0	1	0	1	0	0	1	2	5
CH5007	0	0	0	19.52	0	1	0	0	1	0	0	0	3	3	4
NY10145	1	0	1	15.08	1		0	0	1	1	0	0	2	3	3
TX1016	1	0	0	14.21	1		0	0	0	0	0	0	2	2	2
CM1118	0	0	0	9.89	1	1	0	1	0	0	0	0	0	3	1
SJ1372	0	1	0	11.78	1	1	1	0	1	0	0	0	1	1	5
HR1177	0	0	0	8.06	1	0	0	1	0	0	0	0	1	3	5
HR1362	1	0	0	9.24	1	1	0	0	1	1	1	1	1	2	5
VA1037	1	1	0	18.77	1	0	0	1	0	0	0	0	2	3	4
HR5483	1	1	0	12.33	0	0	0	0	0	0	0	0	1	1	5
TX1181	0	0	0	10.88	1	0	0	0	0	0	0	1	0	3	2
NY10251	0	1	0	11.14	1	1	0	1	0	1	0	1	2	2	3
VA5014	1	1	0	18.91	0	1	0	0	0	0	0	0	0	2	4
TX5015	0	1	0	8.02	0		1	0	0	0		0	0	3	2
HR1050	1	0	0	17.42	1	1	1	1	0	1	0	0	1	3	5
CM1042	1	1	0	12.55	1	1	0	0	0	0	0	0	1	1	1
TX1077	1	0	0	15.46	1	1	0	0	0	0	0	0	0	2	2
SJ1361	0	0	0	11.24	1	1	0	0	0	1	0	0	1	3	5
NW1013	1	0	0	16.02	1		0	0	0	1	0	0	0	2	1
TX5013	0	1	0	12.2	0	1	0	0	0	0		0	0	1	2
HR1199	0	0	0	8.04	1	1	0	0	0	1	0	0	1	1	5
VA5012	0	0	0	20.25	0	0	0	0	0	0	0	0	3	3	4
TX1146	0	1	0	9.95	1	1	0	0	0	1	1	0	0	3	2
TX5052	1	0	0	11.63	0	1	0	0	0	0	0	0	0	2	2
LC1102	1	0	0	16.9	1	1	0	1	0	1	0	0	0	2	4
CM1095	1	1	0	15.16	1	0	0	0		0	0	0	0	3	1
NW5107	1	0	0	20.39	0		0	0	0	0	0	0	0	2	1
TX1159	1	0	0	13.95	1	0	0	0	0	1	0	0	0	3	2
CM1038	1	1	0	11.64	1		0	1		0	0	0	1	2	1
NW1051	1	1	0	20.07	1		0	1	0	0	0	1	0	3	1
CH5013	0	1	0	17.3	0	0	0	0	0	1	0	0	0	1	4
SJ1396	0	0	0	8.36	1	1	1	0	0	1	0	0	1	3	5
HR1465	1	1	0	12.33	1	0	0	0	1	1	0	0	1	1	5
HR5559	1	0	0	11.62	0	1	0	0	0	0	0	0	1	1	5
NY10315	1	0	0	12.37	1	0	0	1	0	1	0	0	2	3	3
LC1054	1	1	0	13.69	1	0	0	0	0	0	0	1	0	2	4
RI1004	0	0	0	13.48	1	0	0	0	0	1	0	0	0	2	4
TX1015	0	1	0	13.97	1	0	0	0	0	0	0	0	0	2	2
CM1065	1	1	0	9.94	1	0	0	0	0	0	0	0	2	3	1
NW5046	0	0	0	18.55	0	0	0	0	0	0	0	0	0	2	1
NW5083	0	0	1	18.97	0	0	0	0	0	0	0	0	0	3	1
SJ1045	1	0	0	8.28	1	1	0		1	1	1	1	1	1	5
TX5150	1	1	0	11.34	0	1	0	0	0	0	0	0	0	2	2
HR1263	1	0	0	13.21	1	1	1	1		1	0	1	1	2	5
TX1178	0	1	0	13.05	1	1	0	1	0	1	0	0	2	3	2
CM1108	1	1	0	17.58	1	1	0	0	0	1	1	0	2	2	1
HR1528	1	1	0	16.52	1		0	0	0	1	0	0	1	2	5
SJ1109	1	1	0	13.89	1	0	0	0	0	0	0	0	1	1	5
HR1202	1	1	0	10.04	1	1	0	1	1	1	0	0	1	3	5
HR1486	1	1	0	16.01	1	0	0	0	0	0	0	0	1	2	5
VA1005	0	1	0	14.87	1	0	0	0	1	1	0	1	0	2	4
CM1078	1	0	0	12.98	1	1	0	0	0	1	1	0	1	2	1
HR1565	0	0	1	17.73	1	1	0	0	0	1	0	0	1	1	5
TX1137	0	1	0	12.3	1	1	1	0	0	1	0	0	2	2	2
NW5043	0	0	0	18.75	0	0	0	0	0	0	0	0	0	2	1
LC1029	0	0	0	13.31	1	1	0	1	0	1	0	0	0	1	4
TX1096	0	0	0	10.77	1	1	0	0	0	1	0	0	2	2	2
TX5131	1	1	0	14.39	0	1	0	0	0	0	0	0	0	2	2
SF1131	1	1	0	18.11	1	0	1	0	0	1	0	0	0	3	4
CH5012	1	1	0	15.5	0	1	0	0	0	0	0	0	0	3	4
CH1003	0	0	1	17.51	1	0	0	0	0	0	0	1	2	3	4
NW1003	1	0	0	12.87	1		0	1	0	0	0	1	3	3	1
CH1016	1	0	0	10.01	1	0	0	1		1	0	1	0	3	4
LC1098	1	0	0	14.63	1	0	0	0	0	0	0	0	2	2	4
SJ1357	1	0	0	8.79	1	1	0	0	0	1	1	0	1	3	5
NW1099	0	1	0	18.46	1		1	0		1	0	0	1	3	1
CM1131	0	1	0	17.7	1	0	0	0	0	0	0	1	0	1	1
SJ1415	1	0	0	13.37	1	1	0	0	0	1	1	0	1	3	5
SJ1381	1	1	0	18.94	1	0	0	1	1	0	0	0	1	1	5
NW1030	1	1	0	12.56	1	1	0	0	0	0	0	0	0	2	1
HR1201	1	0	0	9.9	1	0	0	0	0	1	0	0	1	1	5
SJ1294	0	0	0	14.37	1	1	0	0	0	0	0	0	1	2	5
NW5025	1	1	0	14.46	0	0	0	0	0	0	0	0	0	1	1
SF1107	0	0	0	17.52	1	1	0	0		1	0	0	0	3	4
TX5050	1	0	0	10.53	0	0	0	0		0	0	0	0	1	2
CH5005	0	1	0	19.22	0	1	1	0	0	0	0	0	0	3	4
LC1105	1	0	0	14.03	1	0	1	0	0	1	0	1	0	2	4
TX1204	0	1	0	13.05	1	0	0	0	0	0	0	0	0	1	2
SJ1174	1	0	0	12.2	1	0	0	0	0	1	1	0	1	1	5
TX1157	1	0	0	16.3	1	1	0	0	0	0	0	0	0	1	2
HR5528	0	0	0	17.75	0	1	0	0	1	0	0	0	1	1	5
LC1078	1	0	0	12.16	1		0	0	0	0	0	1	0	3	4
SJ1369	1	1	0	13.07	1	0	0	0		0	0	0	1	3	5
NY10195	1	1	0	11.07	1	1	0			1	1	1	1	2	3
SF1049	1	0	0	16.42	1	1	0	0	0	0	0	1	2	1	4
SJ1056	1	1	0	10.25	1		0	1	1	0	0	0	1	1	5
SJ1341	1	0	0	9.75	1	1	0	0	0	1	0	0	1	2	5
SJ1019	1	1	0	13.72	1	1	0	1	0	1	0	0	1	1	5
SJ1460	1	0	0	8.04	1	1	1	0	0	1	0	1	1	3	5
HR1555	1	0	0	16.93	1	1	0	0	0	1	1	1	1	1	5
HR1110	0	1	0	11.62	1		0	1	0	1	0	0	1	2	5
TX5130	1	0	0	10.19	0	0	0	0	0	0	0	0	0	3	2
HR1096	1	1	0	10.1	1	0	0	1	0	1	0	0	1	2	5
SJ1442	1	1	0	12.03	1	1	1	1	0	1	0	0	1	1	5
SF1009	0	1	0	8.75	1	0	0	0	0	0	0	1	2	3	4
NY10336	1	1	0	10.03	1	1	0	0	1	0	0	1	2	1	3
TX5121	0	0	0	14.1	0	0	0	0	0	0	0	0	0	2	2
CH1005	1	1	0	9.15	1		0	0	0		0	1	2	1	4
CH5016	1	1	0	16.2	0	0	0	0	0	0	0	0	0	3	4
HR5536	0	0	0	12.96	0	0	0	1	0	0	0	0	1	1	5
TX5005	1	0	0	14.18	0		0	0	0	1	0	0	3	2	2
TX1003	1	1	0	11.9	1	1	0	1	0	0	0	1	2	2	2
NY10068	1	1	0	12.87	1	1	0	0	0	1	0	0	2	1	3
NW5035	1	0	0	16.73	0	0	0	0	0	0	0	0	0	2	1
TX5112	1	1	0	12.36	0	0	0	0	0	0	0	0	0	2	2
TX5102	1	1	0	13.02	0		0	0	0	0	0	0	0	1	2
HR1076	1	0	0	8.99	1	0	0	1	0	1	0	1	1	1	5
SJ1245	1	0	0	12.68	1	0	0	1	0	1	1	0	1	1	5
CM1219	1	1	0	16.38	1	1	0	1	0	1	0	0	0	2	1
NY10103	1	1	0	9.52	1	1	0	0	0	1	1	0	2	2	3
SJ1389	1	1	0	8.19	1	1	1	1	0	1	0	1	1	1	5
VA1040	0	0	0	14.81	1		0	0	0	0	0	1	0	3	4
NW1094	0	0	1	18.48	1		0	0		0	0	1	0	3	1
NY10027	0	1	0	16.68	1	1	0	0	1	1	0	0	1	2	3
HR5571	1	1	0	15.91	0	0	0	0	0	0	0	0	1	2	5
NW1029	1	1	0	12.47	1	1	0	0	0	1	0	1	0	2	1
NY10283	0	1	0	9.94	1	0	0	0	0	1	0	0	2	3	3
TX1037	0	0	0	9.73	1	1	0	0	0	1	0	1	0	2	2
LC1042	1	0	0	12.13	1	0	0	1	0	0	0	0	0	2	4
CM1034	1	1	0	18.76	1		0	1	0	0	0	0	0	2	1
NY10133	1	0	0	10.86	1	0	0	0	0	0	0	1	0	3	3
CM1175	0	1	0	11.6	1	1	0	0	0	0	0	0	0	3	1
NY10123	1	0	0	9.89	1	0	0	0	0	1	0	1	0	2	3
HR1211	1	0	1	16.72	1	0	0			1	0	0	1	1	5
SF1124	1	0	0	10.84	1	1	0	0	0	1	0	1	2	2	4
SJ1070	1	0	0	11.79	1		0	0	0	0	0	1	1	2	5
SJ1268	1	1	0	14.58	1	0	0	1	0	1	0	0	1	2	5
TX5147	0	1	0	17.96	0	0	0	0	0	0	0	0	0	2	2
SJ1459	1	0	0	11.05	1	0	0	1	0	1	1	0	1	1	5
TX5127	0	1	0	14.97	0	0	0	0	0	0	0	0	0	2	2
CM1128	0	1	0	10.8	1	0	0	0	0	0	0	0	0	2	1
SJ1311	1	0	0	9.6	1	0	0	0	1	0	0	0	1	1	5
NY10167	0	1	0	12.23	1	1	0	0	1	1	0	1	2	2	3
LC1019	0	0	0	9.9	1	0	0	0	0	1	0	1	2	3	4
HR1343	0	1	0	11.91	1	0	1	0	1	0	0	0	1	2	5
SJ1325	1	1	0	12.84	1	0	1	1	1	0	0	0	1	2	5
NY10257	1	0	0	8.99	1	1	0	0	0		0	0	1	1	3
LC1085	0	0	0	13.11	1	1	0	0	0	0	0	0	0	1	4
NY10248	1	1	0	11.73	1	0	0	1		0	0	1	2	3	3
HR1328	1	0	0	9.37	1	0	0	1	1	1	1	0	1	1	5
TX5133	1	1	0	9.97	0	1	0	0	0	0	0	0	0	3	2
SF1061	0	0	1	15.57	1	0	0	0		0	0	1	2	3	4
HR1558	1	0	0	8.62	1	1	0	1	1	1	0	1	1	1	5
AV1009	0	1	0	20.7	1	0	0	0	0	0	0	1	0	2	4
SJ1035	0	0	0	16.82	1	0	1	0	0	0	0	0	1	1	5
CM1209	0	0	0	8.25	1	1	0	0	0	1	0	0	0	3	1
HR1397	1	0	0	16.27	1	0	1	0	1	1	0	1	1	2	5
HR5457	1	1	0	12.07	0	0	0	0	0	0	0	0	1	1	5
HR1545	1	0	0	9.06	1	0	0	0	0	1	0	0	1	1	5
TX1044	0	0	0	12.55	1	1	0	1	0	0	0	0	0	2	2
SJ1052	1	0	0	10.75	1	0	0	0	1	1	0	1	1	1	5
LC1103	0	1	1	18.36	1	1	0	0	0	0	0	0	0	2	4
HR1349	1	0	0	8.67	1	1	0	0	0	1	1	0	1	1	5
NY10002	1	1	0	9.97	1	1	0	1	0	0	0	1	1	2	3
NY10171	1	0	0	10.29	1	0	0	0	1	0	0	1	2	3	3
LC1045	0	0	0	10.79	1	1	0	0	0	0	0	0	2	2	4
CM1050	1	0	0	17.21	1	0	0	1	1	1	0	0	1	1	1
HR5472	0	0	0	13.38	0	1	0	0	0	0	0	0	1	2	5
SJ1426	1	1	0	18.47	1	1		0	0	1	0	0	1	3	5
CM1154	0	1	0	9.67	1	0	0	0	0	1	0	1	0	3	1
CM1058	1	0	0	8.62	1	0	0	0	0	0	0	0	0	3	1
NW5105	0	0	1	18.63	0	0	1	0	0	0	0	0	0	1	1
HR1294	1	0	0	8.38	1	0	0	0	1	1	0	1	1	1	5
HR5542	1	0	0	12.18	0	0	0	0	1	0	0	0	1	2	5
CM1066	1	0	0	14.3	1		0		0	0	0	1	3	2	1
TX5088	0	0	0	16.21	0	0	0	0	0	0	0	0	0	2	2
TX5134	1	1	0	8.18	0	1	0	0	0	0	0	0	0	1	2
SJ1146	1	0	0	15.57	1	1	1	1	0	1	0	0	1	3	5
SJ1111	1	0	0	13.41	1	1	0	1	0	1	0	0	1	1	5
TX1190	1	0	0	12.82	1	1	0	0	0	0	0	1	0	2	2
NW1091	0	1	0	13.76	1	0	0	0	0	0	0	0	0	2	1
CM1091	1	0	0	11.46	1	1	0	0	1	1	0	1	3	1	1
VA1007	1	1	0	12.77	1	1	0	0	0	1	0	1	3	2	4
TX1168	0	1	0	13.89	1	0	0	0	1	0	0	0	0	2	2
NY10331	1	1	0	11.73	1	0	0	1	1	1	0	0	1	2	3
HR1209	1	1	0	17.21	1	0	0	1	0	1	0	0	1	1	5
SJ1298	1	1	0	12.75	1	0	0	1		1	1	0	1	1	5
TX1032	1	1	0	8.81	1	0	0	0	0	0	0	0	0	2	2
HR1297	0	0	0	13.99	1	0	0	0	1	1	1	0	1	1	5
HR1126	0	1	0	12.35	1		1	1	0	0	0	1	1	2	5
RI5002	1	1	0	18.98	0	0	0	1	0	0	0	0	3	3	4
TX1098	1	1	0	10.91	1	1	0	0	0	1	0	0	0	2	2
LC1005	1	1	0	9.13	1	0	0	0	0	0	0	1	2	2	4
NY10055	0	0	0	12.16	1	0	1	0	0	0	0	0	1	2	3
HR1509	1	1	0	12.04	1	1	0	0	0	1	0	0	1	1	5
NW1074	1	0	0	15.65	1	0	0	1	0	0	0	0	0	3	1
OK1004	1	0	0	18.38	1	1	0	1	0	0	0	1	0	3
NY10117	1	0	0	14.69	1	0	0	1	0	0	0	0	2	2	3
NY10245	1	0	0	12.67	1	0	0	0	1	1	0	0	2	1	3
SJ1295	0	0	0	12.65	1	1	0	0	0	1	0	0	2	1	5
HR1355	1	0	0	10.88	1	0	0	1	1	1	0	0	1	1	5
SJ1456	0	1	0	12.21	1	0	0	1	0	1	0	0	1	1	5
TX1028	0	1	0	11.06	1	1	0	0	0	0	0	1	0	1	2
HR1164	0	0	0	8.3	1	1	0	0	1	1	1	1	1	2	5
NY10267	1	1	0	12.01	1	1	0	1		1	0	0	2	3	3
SJ1050	1	0	0	17.95	1	1	1	1	0	0	0	1	1	3	5
TX5169	0	1	0	12.32	0	0	0	0	1	0	0	0	3	2	2
SJ1391	1	0	0	10.63	1	0	0	0	1	1	0	0	1	1	5
CM1018	0	0	0	9.82	1	0	0	1	0	1	0	1	0	3	1
NW5047	0	1	0	17.96	0	0	0	0	0	0	0	0	0	1	1
TX5110	1	0	0	16.39	0	0	0	0	0	1	0	0	3	2	2
SJ1430	0	1	1	18.78	1	0	0	0	1	1	0	0	1	2	5
TX5156	1	1	0	11.78	0	1	0	0	0	0	0	0	0	2	2
HR1306	0	0	0	9.02	1	0	0	1	0	0	0	0	1	1	5
SJ1319	1	0	0	12.52	1	0	0	0	1	1	0	0	1	2	5
NY10109	0	1	0	11.15	1	1	0	1		1	0	1	1	3	3
HR1120	1	1	0	10.26	1	0	1	0	0	0	0	1	1	1	5
CM1079	0	0	0	9.45	1	1	0	0	1	1	0	1	0	2	1
HR1450	0	1	0	14.03	1	0	0	1	0	1	0	0	1	2	5
SJ1437	1	1	0	13.57	1	1	0	0	0	1	0	0	1	2	5
NW1026	1	1	0	16.46	1	1	0	0		0	0	0	0	2	1
HR1446	0	1	0	11.92	1	0	0	0	1	0	0	0	1	2	5
SF1068	0	0	0	12.41	1	0	0	0	0	0	0	1	2	1	4
NY10319	1	1	0	11.03	1	1	0	0	0	1	1	1	1	1	3
HR5570	0	0	0	11.33	0						0	0	1	1	5
HR1539	1	0	0	8.7	1		0	1	0	1	0	1	1	1	5
NY10062	1	1	0	12.77	1	1	0	0	0	0	0	0	1	3	3
TX1167	1	1	0	15.75	1	1	0	0		0	0	0	0	1	2
HR5450	0	1	0	13.72	0	1	0	1		0	0	0	1	1	5
CM1089	0	1	0	18.52	1		0	1	0	0	0	0	0	3	1
HR1436	1	0	0	14.01	1		0	0	0	1	0	0	1	2	5
SJ1126	1	1	0	8.84	1	0	0	0	1	1	0	1	1	1	5
AV1010	1	1	0	20.07	1	0	1	0	0		0	0	0	2	4
CM1220	0	1	0	9.93	1	1	0	0	0	1	0	0	0	3	1
LC1035	0	0	0	8.93	1	1	0	0	0	1	1	1	0	1	4
VA1035	1	0	0	11.96	1	0	0	0	0	0	0	0	0	2	4
TX5027	0	1	0	15.52	0	0	0	0	0	0	0	0	2	1	2
HR1481	0	0	1	17.15	1	0	0	1	0	1	0	0	1	1	5
SF1028	1	0	0	8.18	1	0	0	0	0	0	0	0	0	1	4
NY10138	1	0	0	14.24	1	1	0	1	1	0	0	0	2	1	3
HR5578	1	0	0	12.06	0	1	0	0	0	0	0	0	1	1	5
SJ1453	0	0	0	11.88	1	0	0	1	0	1	0	0	1	3	5
SJ1051	1	1	0	9.36	1	0	0	0	0	0	0	0	1	1	5
HR5551	1	1	0	11.96	0	1	0	0	0	0	0	0	1	1	5
HR5530	0	1	0	13.43	0	0	1	0	0	0	0	0	1	1	5
HR5449	1	1	0	13.49	0	0	0	0	0	0	0	0	1	1	5
NY10209	0	1	0	9.77	1	1	0	0	1	0	0	0	1	2	3
TX1176	1	1	0	8.25	1	1	0	0	0	1	0	1	0	2	2
CM1169	0	1	0	11.51	1	0	0	0	0	0	0	1	0	2	1
HR5458	1	0	0	13.16	0	1	0	0	0	0	0	0	1	1	5
NY10043	0	1	0	12.78	1	1	0	0	0	0	0	0	0	1	3
HR1066	1	1	0	18.38	1	0	0	1	0	1	0	0	1	3	5
SJ1434	1	0	0	17.87	1	1	0	1	0	1	0	0	1	3	5
HR1375	1	0	0	10.37	1	1	0	0	0	1	1	1	1	2	5
NW5113	1	1	0	18.33	0	0	0	0	0	0	0	0	0	3	1
NW5074	0	0	0	18.06	0	0	1	0	0	0	0	0	1	2	1
HR1354	1	0	0	8.31	1	0	0	1	0	1	1	0	1	2	5
HR1443	1	0	0	10.28	1	0	0	1	1	1	1	0	1	2	5
SJ1059	1	0	0	14.06	1		1	0	0	0	0	0	1	1	5
CM1060	0	0	0	16.48	1	1	0	0	0	1	0	0	0	2	1
CM1047	0	1	0	12.1	1	1	0	0	0	1	0	0	1	2	1
HR1342	1	0	0	8.01	1	0	0	0	0	1	1	1	1	2	5
NW1079	0	0	0	14.2	1	0	0	0	0	0	0	0	0	1	1
NW1040	0	1	0	13.93	1	0	0	0	0	0	0	0	0	1	1
NW5102	1	0	0	18.11	0	1	0	0	0	0	0	0	1	2	1
SF1075	0	1	0	12.7	1	1	0	1	0	1	0	0	2	2	4
NW1084	0	1	0	13.47	1		0	0		1	0	0	0	2	1
HR1091	0	0	0	11.25	1	1	0	1	1	1	0	0	1	3	5
SJ1400	1	1	0	19.1	1	1	1	1	0	1	0	0	1	1	5
SJ1140	1	1	0	16.39	1	0	0	0	0	0	0	0	1	1	5
TX5012	1	0	0	10.44	0	1	1	1	0	1		0	0	2	2
TX1131	0	1	0	13.49	1	1	0	0		1	0	1	2	2	2
NW5117	1	0	1	20.5	0	0	0	0	0	1	0	0	0	3	1
TX5007	1	0	0	10.59	0	0	0	0	0	0		0	0	1	2
SJ1308	1	1	0	17.05	1	0	1	1	0	0	0	0	1	1	5
HR1276	1	0	0	9.96	1	1	0	0	0	1	1	0	1	1	5
CM1158	0	1	0	10.7	1	1	0	0	1	0	0	1	0	3	1
NY10120	0	1	0	8.48	1	0	0	0	0	1	0	0	1	1	3
NY10197	0	0	0	8.73	1	0	0	0	0	1	0	1	2	3	3
HR1412	1	0	0	8.7	1	0	0	0	0	1	0	0	1	1	5
CM1184	1	0	0	9.41	1	0	0	0	0	0	0	0	0	2	1
HR1158	0	1	0	14.47	1	0	0	1	1	1	0	0	1	1	5
SJ1317	0	1	0	19.3	1	0	0	1	0	0	0	0	1	3	5
SJ1465	1	0	0	19.96	1		0	0	0	0	0	0	1	2	5
CH5026	0	1	0	14.19	0	0	0	0	0	0	0	0	0	2	4
SJ1121	1	0	0	8.14	1	1	0	1	1	1	1	1	1	1	5
HR1088	1	0	0	9.95	1	0	0			1	1	1	1	1	5
NY10202	0	0	0	9.89	1	1	0	0	0	1	0	1	2	3	3
HR1281	0	0	0	12.1	1	0	0	1	0	1	0	0	1	1	5
NW1058	1	1	0	13.57	1	0	0	0	0	0	0	0	0	2	1
HR1527	1	0	0	17.21	1	0	0	0	0	1	0	0	1	1	5
SJ1379	1	1	0	20.08	1	0	0	0	0	1	0	0	1	2	5
CM1185	0	0	0	16.26	1	1	0	1		0	0	0	0	3	1
SF1011	1	0	0	8.93	1	0	0	0	0	0	0	1	2	1	4
TX5149	0	1	0	9.81	0	0	0	0	0	0	0	0	0	3	2
AV1013	0	1	0	17.45	1		0	0	0	0	0	1	0	1	4
TX5158	1	0	0	13.41	0	0	0	0	0	0	0	0	0	1	2
VA5011	1	1	0	18.93	0	0	0	0	0	0	0	0	2	1	4
TX1160	0	0	0	16.77	1	0	0	0	0	0	0	0	0	1	2
TX5002	1	1	0	13.84	0	0	0	0	0	0	0	0	2	1	2
CM1210	0	0	0	9.23	1	0	0	1	0	1	0	0	0	3	1
SF1082	0	0	0	19.75	1		0	0	1	1	0	0	2	3	4
RI1005	1	0	0	13.25	1	1	0	0	0	0	0	1	0	2	4
NY10079	0	1	0	14.21	1	1	0	0	1	0	0	1	1	1	3
CM1067	1	1	0	13.19	1	0	0	0	1	0	0	0	0	2	1
SJ1025	1	1	0	8.09	1	0	0	0	1	0	0	0	1	2	5
TX5031	0	1	0	11.28	0	1	0	0	0	1	0	0	0	1	2
CM1211	1	0	0	11.64	1	0	0	1	0	0	0	0	3	2	1
SJ1203	1	0	0	11.78	1	1	0	0	0	0	0	0	1	1	5
HR1502	1	0	0	11.45	1	0	0	1	0	1	0	0	1	1	5
NY10297	0	1	0	10.74	1	0	0	0	1	1	0	1	1	3	3
SJ1233	1	0	0	15.41	1	1	0	0	0	1	1	0	1	1	5
HR1143	1	0	0	9.05	1	0	0	0	0	0	0	1	1	3	5
HR1564	0	0	0	18	1	1	0	1	0	1	0	1	1	1	5
HR1345	0	0	0	9.97	1	0	0	0	1	0	0	0	1	1	5
HR1095	1	1	0	11.38	1	0	0	1		1	0	0	1	3	5
SJ1262	0	1	0	15.33	1	1	0	1	0	1	0	0	1	3	5
HR5488	1	0	0	12.02	0	1	1	0	0	0	0	0	1	3	5
HR1073	1	0	0	10.02	1	0	0	0	1	0	0	0	1	3	5
NW5006	0	0	0	14.1	0	1	0	0	1	1	0	0	2	3	1
SJ1167	0	1	0	10.61	1	1	0	1	0	0	0	1	1	3	5
TX1208	0	0	0	14.55	1	0	1	1	0	0	0	0	0	1	2
SF1062	0	1	0	14.6	1	0	0	0		0	0	1	2	3	4
HR1146	1	0	1	10.49	1	0	0	1	1	1	0	0	1	2	5
NY10230	0	1	0	16.33	1	1	0	1	0	1	1	0	2	3	3
HR5511	0	1	0	9.39	0	0	0	0	0	0	0	0	1	1	5
SJ1250	1	0	0	14.51	1	1	0	0		1	0	0	1	1	5
SJ1307	0	1	0	16.77	1	1	0	0	0	0	0	0	1	3	5
CM1086	1	0	0	13.88	1	1	0	0	0	0	0	0	0	2	1
LC1058	1	0	0	12.51	1	1	0	0	0	0	0	1	0	1	4
SF1034	1	0	1	19.81	1		0	0	0	1	0	0	1	3	4
NW5036	0	0	0	16.25	0	0	0	0	0	0	0	0	0	2	1
NW1098	0	0	0	17.83	1	0	0	1	0	0	0	0	1	2	1
NW1097	0	1	1	18.67	1		1	1	0	0	0	0	1	3	1
SJ1363	0	1	0	15.88	1	1	0	1	0	1	0	0	1	1	5
NY10274	0	1	0	17.73	1	0	0	0	0	0	0	0	2	3	3
SJ1185	1	0	0	9.79	1		1	0	0	0	1	0	1	1	5
SF1094	1	0	0	11.67	1	1	0	0	0	0	0	1	0	1	4
LC1021	1	1	0	15.8	1	1	0	0		0	0	1	0	1	4
NY10246	1	0	0	11.4	1		0	0	0	0	0	1	2	3	3
VA1029	0	0	0	18.9	1	0	0	0	0	0	0	0	0	2	4
HR1536	0	0	0	8.19	1		0	1	0	1	0	0	1	1	5
HR1332	1	1	0	9.29	1	0	1	0	0	1	0	0	1	1	5
SJ1326	1	0	0	10.2	1	1	0	1	0	1	0	0	1	2	5
TX5071	0	1	0	18.47	0	0	0	0	0	0	0	0	0	2	2
NY10322	1	1	0	11.55	1	1	0	1	1	0	0	0	1	1	3
SJ1074	0	0	0	12.82	1	0	1	0	1	1	0	0	1	1	5
NY10271	0	0	0	11.66	1	0	0	0	0	0		1	0	3	3
TX5116	0	0	0	16.07	0		1	0	0	0	0	0	2	1	2
SF1128	0	1	0	9.72	1	0	0	0	0	0	0	0	0	3	4
HR5520	1	0	0	15.18	0	0	0	0	0	0	0	0	1	1	5
HR1299	0	1	0	11.66	1	0	0	1	0	0	0	0	1	1	5
VA1023	1	1	0	17.66	1	1	0	1	1	0	0	0	3	3	4
NY10071	1	1	1	14.92	1		0		0	0	0	0	3	1	3
CM1226	1	1	0	10.37	1	0	0	0	0	1	0	1	0	3	1
TX1084	0	0	0	9.55	1	0	0	0	0	1	0	1	0	2	2
SJ1103	1	0	0	13.53	1	0	0	1	0	1	0	0	1	3	5
SF1122	0	0	0	11.68	1	1	0	1	0	1	0	0	0	1	4
SJ1092	1	0	0	14.09	1	0	0	1		1	0	0	1	1	5
HR1166	1	0	0	8.8	1	1	0	1	1	1	1	1	1	2	5
SJ1143	0	1	0	14.77	1		0	0	1	1	0	0	1	1	5
NY10177	0	1	0	9.36	1	1	0	0	0	1	1	0	2	1	3
SJ1351	1	0	0	11.82	1	1	0	0	0	1	1	0	1	3	5
TX5098	0	0	0	20.99	0	0	0	0	0	0	0	0	0	2	2
NY10211	0	1	0	16.26	1	0	0	0	0	0	0	0	0	2	3
HR1467	1	0	0	12.05	1	0	1	0	0	1	0	0	1	2	5
SF1083	0	0	0	13.49	1	0	0	0	0	0	0	0	0	1	4
SJ1028	1	0	0	10.83	1	1	1	0	1	0	0	0	1	1	5
TX5042	0	1	0	8.37	0	0	0	0	0	0	0	0	0	2	2
NW5024	1	0	1	19.32	0	0	1	0	0	0	0	0	0	2	1
SJ1347	1	0	0	12.05	1		1	1	0	1	1	0	1	1	5
TX1017	1	0	0	10.11	1	1	0	0	0	0	0	1	0	2	2
TX1127	0	1	0	11.45	1	0	0	0	0	1	0	1	0	2	2
LC1033	0	0	0	14.31	1	1	1	0	1	1	0	1	2	2	4
NY10183	1	0	0	13.5	1	1	1	1	0	1	0	0	1	2	3
SF1132	0	0	0	14.24	1	1	0	1	0	1	0	0	2	2	4
TX5160	1	1	0	18.81	0	0	0	0	0	0	0	0	2	1	2
TX1005	0	0	0	9.01	1	1	0	0	0	1	0	1	0	2	2
TX1061	0	1	0	12.35	1	0	0	0	0	0	0	1	0	2	2
NW5101	1	1	0	19.08	0	0	0	0		0	0	0	1	1	1
SJ1042	1	0	0	10.66	1	1	0	1	0	0	0	0	1	1	5
SJ1284	1	1	0	8.36	1		0	1	0	0	0	0	1	1	5
TX5136	1	1	0	14.44	0	0	0	0	0	0	0	0	0	1	2
NW1081	0	1	1	17.32	1	0	0	0	0	0	0	0	1	1	1
SJ1081	1	1	0	11.69	1	0	1	1		0	0	1	1	2	5
CH1015	1	1	0	16.35	1		0	0	0	0	0	1	0	3	4
NW1069	0	0	0	13.22	1	1	0	0	0	1	0	0	0	1	1
LC1061	1	0	0	9.62	1	0	0	0	0	0	0	0	0	2	4
SJ1246	1	1	0	14.72	1	1	0	1	0	1	0	1	1	1	5
VA1019	0	1	0	17.38	1	1	0	1	1	1	0	1	0	2	4
HR1356	1	0	0	10.52	1	0	0	0	0	1	0	1	1	1	5
HR5538	1	1	0	13.08	0	1	0	0	0	0	0	0	1	1	5
CM1174	1	0	0	8.45	1	1	0	0	0	0	0	1	0	2	1
TX5009	1	1	0	15.4	0	0	0	0	0	0		0	0	2	2
HR1571	1	0	0	17.53	1	1	0	1	1	1	1	1	1	1	5
TX5095	1	1	0	11.43	0	1	0	0	0	0	0	0	0	2	2
CH1007	1	0	0	8.39	1	1	0	0	0	0	0	1	0	2	4
TX5036	1	0	0	8.42	0	0	0	0	0	0	0	0	0	3	2
LC1025	0	0	0	14.89	1	0	0	0	0	1	0	1	0	2	4
TX5082	0	1	0	17.47	0	0	0	0	0	0	0	0	0	1	2
NY10189	0	1	0	13.17	1	0	0	1	0	1	0	0	2	3	3
HR1547	1	0	0	8.99	1	1	0	0	0	1	1	1	1	1	5
SJ1398	0	0	0	8.96	1	0	1	0	0	1	0	0	1	1	5
CM1123	1	1	0	10.95	1	0	0	0	0	0	0	1	0	2	1
NW5009	0	1	0	17.57	0	1	0	0	0	1	0	0	0	2	1
NW1006	1	1	0	15.96	1	0	0	0	0	0	0	0	1	3	1
CH5014	1	1	0	18.12	0		0	0	0	0	0	0	0	2	4
NW1052	0	0	0	16.15	1	0	0	1	0	0	0	0	0	1	1
NW1008	1	0	0	12.99	1	1	0	0	0	1	0	0	1	1	1
NW5037	0	0	1	18.17	0		0	0	0	0	0	0	0	2	1
CM1113	1	0	0	8.45	1	1	0	0	0	1	0	1	0	2	1
NY10096	0	1	0	9.65	1	0	0	0	0	1	0	1	0	1	3
TX5165	1	0	0	12.11	0		0	0		0	0	0	0	1	2
HR1557	1	1	0	15.39	1	1	0	0	0	1	0	1	1	2	5
SJ1147	1	0	0	10.32	1	1	0	0	1	1	0	0	1	3	5
HR1134	0	0	0	13.42	1	1	0	0	1	1	0	1	1	2	5
HR1374	0	0	0	9.33	1	1	1	0	0	1	0	1	1	3	5
HR1270	1	1	0	9.04	1	0	0	1	0	1	0	0	1	1	5
SF1097	0	1	0	15.73	1	1	0	1	0	1	0	0	0	1	4
LC1073	1	1	0	10.95	1	0	0	0	1	1	0	1	0	1	4
TX1156	1	1	0	9.96	1	1	0	0	0	1	0	1	0	2	2
AV1012	0	1	0	18.84	1	0	0	0	0	0	0	1	2	2	4
TX1163	1	0	0	9.52	1	0	0	0	0	0	0	1	0	1	2
SF1134	0	0	0	17.22	1	1	0	0	0	1	1	1	0	2	4
SJ1258	1	1	0	15.5	1	1	0	1		1	0	0	1	3	5
NY10025	1	1	0	8.83	1	0	0	0	0	1	0	1	2	3	3
NY10254	1	0	0	10.69	1	0	0	1	0	1	0	1	2	3	3
SJ1417	1	1	0	13.19	1	1	0	0	1	1	0	0	1	3	5
HR1419	1	1	0	16.64	1	0	0	0	1	0	0	0	1	1	5
TX1041	0	1	0	11.11	1	0	0	1	0	0	0	1	3	2	2
NW5028	0	1	1	16.88	0	0	0	1	0	0	0	0	3	1	1
NY10031	1	0	1	14.52	1	1	0	1	0	1	0	0	3	2	3
NW5095	1	1	1	19.86	0	0	0	0	0	0	0	0	0	3	1
TX1210	1	0	0	8.02	1	1	0	1	0	1	0	0	0	1	2
NY10126	0	0	0	10.52	1	1	0	1		1	0	1	2	1	3
HR5554	1	0	0	11.21	0	0	0	0	0	0	0	0	1	1	5
TX5063	0	1	0	9.18	0	1	0	0	0	0	0	0	0	1	2
HR5568	1	1	0	9.58	0		1	0	1	0	0	0	1	2	5
TX5059	0	1	0	13.63	0	1	0	0	0	0	0	0	0	1	2
SJ1261	1	0	0	17.55	1	0	0	0	1	1	0	0	1	3	5
NW1004	0	0	1	19.77	1	0	0	1	0	0	0	0	2	3	1
SJ1231	1	0	0	8.05	1	1	0	1	0	1	0	0	1	3	5
CH1006	1	1	0	17.85	1	0	0	0	0		0	1	2	3	4
TX1021	1	0	0	15.54	1	0	0	0	0	0	0	1	0	2	2
NW5033	1	0	0	18.17	0	0	0	0	0	0	0	0	0	1	1
TX5024	1	1	0	17.11	0	1	0	0	0	0	0	0	0	3	2
CM1153	1	1	0	10.98	1	0	0	0	0	0	0	0	3	3	1
TX5106	1	0	0	9.08	0	1	0	0	0	0	0	0	0	2	2
SJ1187	1	1	0	15.17	1	0	0	1	0	1	0	0	1	1	5
SJ1397	1	0	0	9.03	1	0		0	0	1	0	0	1	1	5
SJ1291	1	0	0	9.2	1		1	1	0	0	0	0	1	2	5
TX1010	1	1	0	14.19	1	1	0	0	0	0	0	0	2	2	2
TX1183	1	0	0	18.75	1	1	0	0	0	1	0	0	0	1	2
VA1032	1	1	0	12.28	1	0	0	0	0	0	0	1	0	3	4
HR1510	1	0	0	12.95	1		0	1		1	0	0	1	1	5
HR1449	1	0	0	14.78	1	0	0	1	1	1	1	0	1	3	5
HR5451	1	1	0	14.14	0	0	0	0	0	0	0	0	1	1	5
NY10264	1	0	0	11.29	1	1	0	0		1	0	1	2	3	3
NY10168	1	0	0	16.99	1	1	0	1	0	1	0	1	2	1	3
NW5027	1	1	0	16.57	0	0	0	0	0	0	0	0	0	3	1
SF1108	1	1	0	8.54	1	0	0	1	0	0	0	1	2	1	4
NY10160	1	0	0	15.59	1	1	0	1	0	1	0	1	2	2	3
HR5557	0	1	0	11.93	0	0	0	0	0	0	0	0	1	1	5
NY10041	0	0	0	12.17	1	1	0	1	1	1	0	0	1	2	3
NY10150	0	0	0	9.59	1	0	0	0	0	1	0	0	2	3	3
HR1323	1	1	0	13.77	1	0	0	1	1	1	0	1	1	1	5
HR1573	0	0	0	16.26	1	1	0	1	1	1	0	0	1	1	5
SF1045	0	0	0	8.95	1	1	1	0	0	0	0	1	0	1	4
SJ1344	1	0	0	8.28	1	0	0	0	0	0	0	0	1	2	5
HR1452	0	0	0	11.55	1	1	0	1		0	0	0	1	2	5
NW5104	0	1	1	18.74	0	0	0	0	0	0	0	0	0	3	1
NY10083	0	1	0	11.75	1	0	0	0	1	0	0	0	0	2	3
LC1104	0	0	0	13.47	1	1	0	0	0	1	0	1	0	3	4
HR1352	0	0	0	13.13	1	1	0	1	1	1	1	0	1	1	5
SF1012	1	0	0	9.37	1	0	0	0	0	0	0	1	2	1	4
HR1015	1	1	0	19.21	1	0	0	0	1	0	0	0	1	3	5
SJ1418	1	0	0	14.97	1	0	0	0	0	1	0	0	1	1	5
CM1051	0	0	0	13.02	1	0	0	0	0	0	0	1	1	3	1
CM1012	1	0	0	12.15	1	1	0	0	1	0	0	1	1	3	1
SJ1119	0	0	0	8.84	1	1	0	1	0	1	0	1	1	2	5
SJ1285	1	0	0	12.68	1	0	0			0	0	0	1	1	5
SJ1388	1	0	0	8.83	1	0	0	1		1	0	0	1	3	5
TX1091	0	0	0	12.7	1	1	0	0	0	1	0	0	0	2	2
NY10029	0	1	1	17.47	1	1	0	0	1	1	0	0	1	1	3
HR1351	1	1	0	10.64	1	0	0	1	0	1	0	1	1	1	5
TX1034	1	1	0	8.03	1		0	0	1	0	0	1	0	3	2
NW5125	0	0	1	19.64	0	0	0	0	0	0	0	0	0	2	1
NW5091	0	0	1	18.25	0	0	0	0	0	0	0	0	0	1	1
OK1001	0	1	0	17.84	1	0	0	0	0	0	0	1	0	3
SF1051	1	0	0	10.7	1	0	0		0	0	0	1	2	1	4
NW1064	0	1	0	19.16	1	0	0	0	0	0	0	0	2	2	1
HR1463	1	0	0	13.68	1	1	0	1	0	1	1	1	1	1	5
SJ1130	1	1	0	10.08	1	1	0			1	0	1	1	3	5
NY10289	1	1	0	8.86	1		0	0	0	1	0	0	2	1	3
HR1140	1	1	0	11.26	1	1	0	1	0	1	1	0	1	1	5
LC1070	1	0	0	11.89	1	0	0	0	0	0	0	1	0	1	4
TX1020	1	1	0	15.33	1	1	0	0	0	1	0	0	2	3	2
SJ1277	1	1	0	10.37	1	0	0	1	0	1	1	0	1	1	5
NY10334	0	1	0	8.01	1		0	0		1	0	0	2	2	3
NY10179	0	1	0	13.75	1	1	0	1	1	1	0	0	2	3	3
TX5104	0	1	0	12.43	0	0	0	0	0	0	0	0	0	2	2
TX5026	0	0	0	12.78	0	0	0	0	0	0	0	0	0	2	2
TX1029	0	0	0	17.48	1	0	0	0	0	0	0	0	0	3	2
SJ1249	1	0	0	12.9	1	0	0	1	0	1	0	0	1	2	5
HR1501	0	1	0	11.14	1	0	0	0	0	1	0	0	1	1	5
HR5455	1	0	0	12.67	0	0	0	0	0	0	0	0	1	2	5
HR1222	0	1	0	13.13	1	1	1	1	1	1	1	0	1	1	5
TX5075	1	1	0	16.38	0	0	0	0	0	0	0	0	2	2	2
TX1194	1	1	0	11.76	1	0	0	1	0	0	0	1	2	1	2
TX5146	1	1	0	11.24	0	0	1	0	0	0	0	0	0	2	2
SJ1267	1	1	0	15.63	1	0	0	0	0	1	1	0	1	1	5
TX1124	1	1	0	10.34	1	1	0	0	0	0	0	1	0	1	2
HR5563	1	1	0	12.13	0	0	0	0	0	0	0	0	1	1	5
SJ1283	1	1	0	11.98	1	1	0	0	0	1	0	0	1	1	5
NY10304	0	1	0	9.94	1	1	0	0	1	1	0	0	2	3	3
HR5498	0	0	0	12.92	0	0	0	0	0	0	0	0	1	1	5
NY10003	0	1	0	9.78	1	0	0	0	0	0	0	1	1	2	3
CM1137	0	1	0	9.76	1	1	0	0	0	1	0	0	0	1	1
TX5016	1	0	0	9.56	0		0	0	0	0	0	0	0	3	2
HR5505	1	0	0	12.53	0	0	0	1	0	0	0	0	1	2	5
HR1353	1	1	0	9.65	1	0	0	1	0	1	0	0	1	1	5
LC1016	0	1	0	12.36	1	0	0	0	0	0	0	1	0	1	4
HR5463	1	1	0	13.82	0	0	1	1	0	0	0	0	1	1	5
SJ1393	0	0	0	11.4	1	0	0	0	0	0	0	0	1	3	5
TX5043	0	1	0	9	0	0	0	0	0	0	0	0	0	1	2
LC1094	1	0	0	8.49	1	0	0	0	1	0	0	1	2	2	4
NY10330	1	1	0	16.24	1	0	0	0	0	0	0	1	1	1	3
CM1141	0	0	0	10.61	1		0	0	0	0	0	1	0	3	1
HR1119	0	1	0	19.19	1	0	0	0	1	1	0	0	1	2	5
HR1116	1	0	0	8.12	1	0	0	1	1	0	0	1	1	2	5
NW5032	0	1	0	17.57	0		0	0	0	1	0	0	0	2	1
NW5066	0	1	0	15.39	0	0	0	0	0	0	0	0	0	1	1
TX1050	1	1	0	15.68	1	1	0	1	0	0	0	0	2	3	2
LC1040	0	1	0	13.73	1	1	0	0	0	1	0	1	0	3	4
CM1216	1	1	0	17.75	1	0	0	0	0	1	0	0	0	3	1
NW1086	1	1	0	15.98	1	1	0	0	0	0	0	0	0	2	1
CM1117	0	1	0	9.34	1	1	0	1	0	1	0	0	0	3	1
SJ1358	0	1	0	16.86	1	0	1	0	0	1	0	0	1	3	5
HR1127	1	0	0	9.2	1	1	1	0	1	1	0	0	1	1	5
TX5041	1	0	0	16.21	0	0	0	0	0	0	0	0	0	2	2
HR1347	1	0	0	10.54	1	1	0	0	0	0	0	1	1	1	5
HR1122	1	0	0	13.25	1	0	1	0	0	0	0	1	1	2	5
SF1002	0	0	0	10.58	1	1	0	0	1	1	0	1	2	2	4
NY10016	1	1	0	10.8	1	0	0	1	0	1	1	0	1	2	3
SJ1157	0	0	0	11.03	1	0	0	0	1	1	1	0	1	3	5
SJ1239	1	0	0	15.44	1	1	1	0	0	1	0	0	1	1	5
CM1085	0	0	0	10.18	1	1	0	1	0	1	0	1	0	3	1
HR1014	1	0	0	17.99	1	1	0	1	0	1	0	0	1	3	5
TX5021	0	0	0	13.78	0	0	0	0	0	0	0	0	2	2	2
NY10175	1	0	0	12.97	1	0	0	0	0	0	0	1	2	2	3
CM1189	0	1	0	11.6	1	1	1	1	0	1	0	0	0	3	1
SJ1296	1	0	0	12.51	1	1	0	0	0	1	0	1	1	2	5
TX5142	1	1	0	9.98	0	0	0	0	0	0	0	0	2	1	2
TX5069	0	0	1	13.17	0	1	0	0	0	0	0	0	0	2	2
SF1040	1	1	0	8.04	1	1	0	0	0	0	0	0	0	1	4
TX1073	0	1	0	12.43	1	0	0	1	0		0	0	0	3	2
CM1127	0	0	0	9.65	1	1	0	0	0	0	0	1	2	2	1
SJ1026	1	0	0	11.31	1		0	0	0	0	0	1	1	1	5
NY10285	0	0	0	12.71	1		0	1	0		0	0	2	2	3
LC1072	1	1	0	21.59	1	0	0	0	0	0	0	0	0	1	4
SJ1181	1	0	0	15.37	1	1	0	1	0	1	0	0	1	2	5
HR1550	1	1	0	12.62	1	1	0	0	0	1	1	0	1	2	5
NW1044	1	1	0	14.95	1	1	0	0	1	1	0	1	1	1	1
SJ1029	1	0	0	11.81	1	1	0	1	0	1	0	1	1	1	5
SJ1337	1	0	0	8.39	1	1	0	0	1	1	0	0	1	3	5
SJ1086	1	1	0	10	1	1	0	0	0	0	0	0	1	1	5
LC1068	1	0	0	8.23	1	0	0	0	0	0	0	1	0	1	4
NY10225	1	0	0	11.6	1	0	0		0	1	0	0	2	1	3
NY10217	0	1	0	11.26	1	1	0	0	0	0	0	1	0	2	3
NW5044	1	0	0	13.72	0	0	0	0	0	0	0	0	0	2	1
NY10121	1	1	0	8.85	1	0	0	0	1	1	1	0	1	2	3
HR1253	1	0	0	9.92	1	0	0	0	1	1	0	1	1	2	5
TX5101	0	0	0	22	0		0	0	1	0	0	0	0	2	2
NW1024	0	1	1	19.19	1	0	0	0	0	0	0	0	2	2	1
HR5485	1	0	0	13.98	0	1	0	0	0	0	0	0	1	1	5
HR1142	0	0	0	9.66	1	1	0	0	0	0	0	1	1	2	5
NY10256	0	0	0	15.42	1	0	0	0	1	1	0	0	2	3	3
HR1109	1	1	0	18.87	1	0	0	1	1	1	0	0	1	2	5
TX5166	1	1	0	8.05	0	1	1	0	0	1	0	0	0	2	2
SF1021	0	1	0	8.38	1	1	0	0		1	0	1	2	3	4
VA1004	0	1	0	12.67	1	1	0	1	0	1	0	1	0	2	4
NY10077	1	0	0	9.2	1		0	0	1	1	0	1	1	1	3
TX5004	1	0	0	15.25	0	0	0	1	0	0		0	2	1	2
SJ1383	1	1	0	8.43	1	1	0	1	1	1	0	0	1	2	5
LC1010	0	1	0	8.74	1	0	0	0	0	0	0	1	2	1	4
HR1098	1	0	0	8.84	1	0	0	0	1	0	0	0	1	2	5
HR1147	0	0	0	10.45	1	1	0	1	0	1	1	0	1	2	5
TX5032	0	0	0	11.16	0	0	0	0	0	0	0	0	0	2	2
CM1023	1	0	0	8.62	1	1	0	0	0	0	0	1	0	2	1
SF1105	0	1	0	8.93	1	1	0	0	0	0	0	1	0	1	4
HR1559	1	1	0	17.97	1		0	1	0	1	1	1	1	1	5
SJ1104	1	0	0	13.05	1	1	1	1	0	1	1	0	1	1	5
HR1175	0	0	0	10.59	1	0	0	0	1	0	0	0	1	2	5
HR1327	0	0	0	12.43	1	0	0	0	0	1	1	1	1	1	5
NW5019	1	1	1	21.86	0	1	0	0	0	0	0	0	3	3	1
HR5555	1	1	0	12.21	0	0	0	0	0	0	0	0	1	1	5
HR1567	1	0	0	18.27	1	0	0			0	0	1	1	1	5
TX1038	0	0	0	17.91	1	1	0	0	0	1	0	0	0	2	2
SJ1370	1	1	0	12.65	1	1	1	1	1	0	0	1	1	1	5
TX1107	1	1	0	21.24	1	0	0	0	0	0	0	0	0	2	2
SJ1279	1	1	0	9.92	1	1	0	1	0	0	0	0	1	1	5
SJ1259	1	1	0	15.05	1	1	0	0	0	1	0	0	2	1	5
TX1018	0	0	0	16.73	1	0	0	0	0	0	0	1	0	2	2
SF1070	0	0	0	8.02	1	1	0	0	0	1	0	1	0	1	4
NY10222	0	1	0	17.49	1	0	0	0		0	0	0	2	3	3
HR5477	1	1	0	13.6	0	0	0	0	0	0	0	0	1	1	5
HR1357	1	0	0	12.91	1	0	0	1	0	0	0	0	1	1	5
HR5574	1	0	0	16.1	0		1	0	0	0	0	0	1	2	5
CM1002	0	0	0	10.52	1	1	0	0	1	0	0	1	1	2	1
SJ1403	1	1	0	18.9	1	1	1	0	0	1	0	0	1	1	5
HR1453	1	0	0	10.35	1	0	0	0	0	1	1	1	1	2	5
TX1175	0	0	0	11.72	1	1	0	0	0	1	0	0	0	3	2
SJ1082	0	0	0	9.89	1	1	0	1	0	1	0	0	1	3	5
TX5164	1	0	0	9.36	0	0	0	0	0	0	0	0	0	2	2
SJ1255	1	1	0	17.02	1	1	1	1	0	1	0	0	1	2	5
HR1247	1	1	0	8.42	1	0	1	0	1	1	0	1	1	2	5
HR1132	1	1	0	10.9	1	0	1	1	1	0	0	1	1	2	5
NW5014	0	1	0	18.63	0	1	0	0	0	0	0	0	0	1	1
VA1025	1	0	0	16.57	1	1	0	0	0	1	0	1	2	3	4
NW5122	1	1	1	19.21	0		1	0	0	0	0	0	0	3	1
HR1055	1	1	0	17.01	1	1	0	1	1	0	0	0	1	3	5
TX1192	1	0	0	8.02	1	1	0	0	0	1	0	1	0	2	2
HR1505	0	1	0	11.59	1	0	0	0	0	0	0	0	1	1	5
NW5094	0	1	0	20.45	0	0	0	0		0	0	0	0	1	1
VA5017	0	1	0	20.47	0	0	0	0	0	0	0	0	0	1	4
OK1002	1	1	0	17.38	1	1	0	0	0	1	0	0	0	3
NW5010	1	0	0	18.13	0		0	0	0		0	0	0	1	1
TX5125	1	1	0	11.12	0	0	0	1	0	0	0	0	0	1	2
NY10213	0	0	0	8.62	1	1	0	0	0	0	0	0	0	3	3
HR1472	1	1	0	14.41	1	1	0	0	0	1	1	0	1	2	5
SF1125	0	1	0	14.14	1		0	0	0	0	0	0	0	1	4
SJ1401	0	1	0	18.62	1	1	1	0	0	1	0	0	1	1	5
NW1038	1	1	0	12.11	1	1	0	0	0	1	0	1	0	2	1
TX1207	1	0	0	9.33	1	1	0	0	0	1	0	0	0	2	2
SJ1385	0	0	0	10.93	1	0	1	0	1	1	0	0	1	1	5
HR1488	1	1	0	10.46	1		0	1		0	0	0	1	1	5
LC1004	1	0	0	9.45	1	1	0	1	0	1	0	0	2	1	4
NY10058	1	1	0	15.78	1	1	0	1	1	1	0	0	3	2	3
HR1174	0	0	0	16.83	1		0	1		0	0	1	1	2	5
NW5079	0	1	0	18.53	0	0	0	0	0	0	0	0	0	3	1
SJ1206	1	0	0	10.78	1	0	0	0	0	0	0	0	1	1	5
NW5071	1	1	0	13.32	0	0	0	0	0	0	0	0	0	1	1
NY10311	1	0	0	17.46	1	0	0	0	0	0	0	0	1	2	3
SJ1192	1	1	0	13.37	1	0	0	0	1	1	0	0	1	1	5
NY10263	0	0	0	9.44	1	0	0	0	0	1	0	0	2	3	3
SJ1350	1	0	0	11.64	1		0	0	0	0	0	0	1	2	5
LC1106	1	0	0	14.04	1	1	0	0	0	1	0	0	0	2	4
CM1224	0	1	0	9.09	1	0	0	0	0	0	0	1	3	2	1
HR5513	1	0	0	11.56	0	1	0	0	0	0	0	0	1	2	5
NW5072	1	1	1	18.72	0	0	0	0		0	0	0	0	1	1
SJ1420	0	1	0	14.14	1	0	0	0	0	0	0	0	1	3	5
TX1189	1	1	0	8.21	1	1	0	0		0	0	1	2	2	2
NY10142	1	1	0	10.7	1	0	0	0	0	0	0	1	2	2	3
LC1086	0	0	0	9.78	1	0	0		0	0	0	0	0	2	4
SJ1411	0	1	0	18.3	1	0	0	0	0	0	0	1	1	1	5
TX5091	1	0	0	15.88	0	1	0	0	0	1	0	0	0	2	2
HR5584	1	0	0	12.07	0	1	0	0	0	0	0	0	1	2	5
SF1116	0	1	0	8.6	1	0	0	0	0	0	0	1	0	1	4
LC1046	1	0	0	8.53	1	0	0	0	0	1	0	1	0	1	4
SF1039	1	1	0	16.1	1	0	1	0	1	0	0	0	2	3	4
SF1089	1	0	0	9.43	1	0	0	0	0	0	0	0	2	2	4
HR1001	1	0	0	14.14	1	0	0	1	1	1	0	0	1	2	5
NW1062	1	1	0	19.88	1		0	0	0	0	0	0	0	2	1
NW5090	0	1	1	18.67	0	0		0	0	0	0	0	3	1	1
CM1168	0	0	0	11.78	1	0	0	0	0	1	0	1	0	3	1
VA1021	1	0	0	17.28	1	1	0	0		0	0	1	2	2	4
VA1034	1	0	1	19.21	1	0	0	0	0	1	0	1	3	3	4
SJ1428	0	1	0	20.32	1	0	0	0	0	0	0	0	1	3	5
TX5083	1	0	0	14.93	0	0	0	0	0	1	0	0	2	2	2
CM1025	1	0	0	13.26	1	0	0	0	0	0	0	1	1	2	1
TX5064	0	0	0	9.56	0	0	0	0	0	0	0	0	0	1	2
NY10081	0	1	0	13.34	1	1	0		0	0	0	1	0	2	3
HR1491	0	1	0	10.88	1	1	0	1	0	1	1	0	1	2	5
SF1099	1	0	0	8.22	1	1	0	0	0	1	0	1	0	1	4
TX5044	1	1	0	16.39	0	0	0	0	0	0	0	0	0	2	2
TX5126	0	0	0	15.75	0	0	1	0	0	0	0	0	0	1	2
VA1039	0	0	0	15.79	1	1	0	0	0	0	0	1	0	2	4
HR1532	1	0	1	18.28	1			1		1	0	0	1	2	5
NW5108	1	0	1	20.75	0	0	0	0			0	0	1	2	1
SJ1133	1	1	0	10.17	1	1	0	1	0	1	1	1	1	1	5
NY10086	1	1	0	14.23	1	1	0	0	1	1	0	0	1	2	3
SF1014	1	0	0	13.58	1	1	0	0	0	1	0	1	2	1	4
SF1015	1	0	0	12.64	1	0	0	0	0	0	0	0	2	1	4
SJ1455	0	1	0	9.52	1	1	0	1	0	1	0	1	1	2	5
VA5015	0	1	0	16.53	0	1	0	0	0	0	0	0	0	3	4
CM1180	0	0	0	8.56	1	1	0	0	0	1	0	0	0	2	1
SJ1328	1	1	0	14.45	1		0	0	0	0	0	0	1	1	5
HR5558	1	1	0	11.71	0	1	0	1	1	0	0	0	1	1	5
CM1133	0	1	0	10.2	1	1	0	0	0	1	0	0	0	1	1
NY10220	1	1	0	8.6	1	1	0	1	0	0	0	1	2	3	3
TX1142	1	0	0	8.02	1	1	0	0		0	0	1	0	1	2
HR1084	0	0	0	9.59	1	0	0	0	0	0	0	0	1	3	5
HR5453	0	1	0	14.53	0	0	0	0	0	0	0	0	1	2	5
TX1116	0	1	0	13.74	1	0	0	0	0	0	0	0	0	2	2
SF1050	1	1	0	16.24	1	0	0	0	0	0	0	0	0	3	4
LC1024	1	1	0	10.97	1	0	0	0	0	0	0	1	0	3	4
HR1070	1	1	0	9.51	1	0	0	1	1	0	0	0	1	3	5
SJ1371	1	1	0	9.32	1	0	0	1	1	1	1	1	1	1	5
TX1112	1	1	0	11.25	1	1	1	1	0	1	0	1	2	3	2
CM1098	0	1	0	9.23	1	1	0	0	0	0	0	0	0	1	1
SJ1402	1	1	0	19.85	1		0	0	0	1	1	0	1	1	5
LC1011	0	0	0	8.99	1	0	0	0	0	1	0	1	2	2	4
TX1071	0	0	0	11.73	1	0	0	1	0	0	0	1	0	2	2
SJ1178	0	1	0	15.26	1		0	1		0	0	0	1	1	5
CM1230	1	1	0	12.9	1	0	0	0	1	0	0	0	3	1	1
CM1081	1	1	0	10.52	1	0	0	1	0	0	0	1	0	1	1
TX5122	1	1	0	14.26	0	0	0	0	0	0	0	0	0	2	2
CH5036	0	1	1	21.26	0	1	0	0	0	0	0	0	0	2	4
HR1023	1	0	0	15.59	1	0	0	0	0	0	0	0	1	3	5
HR1322	0	1	0	8.84	1	0	1	0	0	1	0	0	1	1	5
LC1023	0	0	0	15.71	1	1	0	1		0	0	0	2	1	4
NW1020	1	0	0	17.25	1	0	0	0	0	1	0	0	0	2	1
HR1053	0	1	0	18.54	1		0	1	1	1	0	0	1	3	5
CM1032	0	0	0	11.42	1	0	0	0	1	0	0	0	1	2	1
CM1116	1	0	0	13.33	1	0	0	0	0	0	0	1	0	3	1
CM1202	1	1	0	9.07	1	1	0	0	0	0	0	0	0	2	1
SJ1251	1	1	0	10.41	1		0	1	1	0	0	0	1	1	5
NY10293	1	1	0	15.95	1	1	0	1	0	0	0	0	2	3	3
TX5060	0	0	0	18.49	0	1	0	0	0	0	0	0	2	2	2
LC1093	0	1	0	15.85	1	0	0	0	0	0	0	1	0	1	4
NW1041	0	0	0	16.99	1	0	0	0	0	0	0	0	0	2	1
CM1112	1	0	0	14.39	1	1	0	0	0	1	0	0	0	3	1
NW1039	0	0	0	15.67	1	1	0	0	0	1	0	0	3	1	1
NW5098	1	1	0	19.24	0	0	0		0		0	0	0	3	1
VA1043	0	0	1	17.25	1	0	0			0	0	0	0	3	4
NY10221	0	0	0	9.16	1	1	0	0	0	1	0	1	2	2	3
CM1076	1	0	0	10.24	1	1	0	1	0	1	0	0	1	2	1
NY10216	1	0	0	13.63	1	0	0		0	0	0	0	2	3	3
HR5560	1	0	0	10.63	0	0	0	0		0	0	0	1	1	5
SJ1399	1	1	0	20.68	1		0	0	0	0	0	0	1	2	5
SF1069	0	0	0	9.43	1	0	0	0	0	0	0	1	0	1	4
HR1484	1	1	0	17.29	1	1	1	0	0	1	0	0	1	1	5
HR1092	0	0	0	8.91	1	0	0	1		1	0	0	1	3	5
HR1083	1	0	0	9.94	1	1	1	1		1	0	0	1	1	5
LC1049	0	0	0	11.75	1	0	0	0	0	0	0	0	0	2	4
VA1017	0	0	0	11.21	1	1	0	0	1	1	0	0	0	3	4
CM1044	1	1	0	12.01	1	1	0	0	0	0	0	0	0	2	1
SJ1066	1	0	0	12.18	1		0	1	0	0	0	0	1	2	5
NW5126	0	1	0	20.34	0		0	0	0	0	0	0	0	1	1
HR1075	1	1	0	9.17	1	0	0	1	0	0	0	0	1	2	5
TX1067	0	1	0	17.77	1	1	0	0	0	0	0	1	0	2	2
TX5175	1	1	0	21.18	0			0	0	0	0	0	2	2	2
TX1132	0	0	0	9.72	1	0	0	0		0	0	1	0	2	2
NY10147	1	0	0	15.68	1	1	0	0	1	1	0	0	1	3	3
RI1010	1	1	1	19.45	1	0	0	0	0	0	0	0	0	3	4
NY10132	1	0	0	8.05	1	0	0	0		1	0	0	2	2	3
TX1184	0	0	0	8.55	1	1	0	0	0	1	0	1	2	1	2
SJ1275	1	0	0	15.49	1	1	1	1	0	0	0	0	1	3	5
CH1010	1	1	0	8.31	1		0	1	0	1	0	0	0	3	4
NW1025	0	1	0	21.43	1	1	0	0	0	1	0	0	3	2	1
HR1128	0	0	0	9.24	1	0	0	0	0	1	1	0	1	1	5
HR1003	1	0	0	9.8	1	1	0	1	0	1	0	1	1	3	5
HR1220	1	1	0	14.66	1	1	0	0	0	1	0	1	1	2	5
NY10200	1	0	0	8.4	1		0	1	0	1	0	1	1	2	3
LC1032	0	1	0	11.41	1	0	0	0	0	1	0	0	0	2	4
TX5111	1	1	0	21.89	0	1	0	0	0	1	0	0	0	1	2
NW1077	0	1	1	21.35	1	1	1	0	0	0	0	0	2	1	1
SJ1290	1	1	0	11.71	1		0	0	0	1	1	0	1	2	5
TX5159	0	1	0	12.28	0	0	0	1		1	0	0	0	1	2
HR1101	0	0	0	15.36	1	1	0	1	1	1	1	0	1	2	5
TX5035	1	0	0	20.6	0	0	0	1	1		0	0	0	3	2
HR1057	1	1	0	14.75	1	1	1	0	0	1	0	0	1	3	5
NY10278	0	1	0	13.5	1	1	0	0	0	0	0	1	2	2	3
SJ1068	1	0	0	11.09	1	1	0	0	0	1	1	0	1	3	5
TX1182	1	0	0	9.26	1	1	0	0	0	1	0	0	3	1	2
LC1041	1	0	0	8.8	1	1	0	0	0	1	0	1	0	2	4
TX1113	0	1	0	13.44	1	1	0	0	0	1	0	0	0	1	2
TX5174	1	0	0	8.93	0	0	0	0	0	0	0	0	0	2	2
HR1388	0	0	0	19.97	1	0	0	0	1	1	1	0	1	2	5
CM1030	0	1	0	12.82	1		0	1	0	0	0	0	0	2	1
SJ1184	0	0	0	9.07	1	0	0	1	1	0	0	0	1	1	5
HR1376	1	0	0	10	1		0	1	0	1	0	1	1	2	5
TX1007	0	1	0	9.59	1	1	0	1	1	1	0	1	0	1	2
NW1061	0	1	0	16.15	1	1	0	0	0	1	0	0	0	1	1
SF1022	0	0	0	8.88	1	1	0	0	0	1	0	1	0	1	4
NW5067	0	0	0	14.51	0	0	1	0	0	0	0	0	0	1	1
NW5084	0	0	1	18.95	0	0	0	0	0	0	0	0	0	3	1
CM1069	1	0	0	16.29	1	0	0	0	0	0	0	0	0	3	1
CM1022	0	1	0	9.92	1	0	0	1	0	0	0	0	0	3	1
NY10259	0	0	0	14.35	1	1	0	1	0	1	0	0	2	2	3
TX1161	1	0	0	12.02	1	0	0	0	0	1	0	0	0	2	2
TX1089	0	0	0	8.09	1	0	0	0	0	0	0	0	2	1	2
SF1008	0	1	0	10.8	1	0	0	0	0	0	0	1	2	1	4
HR5466	1	1	0	13.12	0	0	1	0	0	0	0	0	1	2	5
TX5168	1	0	0	11.33	0	0	0	0	0	0	0	0	2	2	2
CM1041	1	1	0	17.13	1		0	1	1	0	0	0	1	2	1
TX5017	0	0	0	9.51	0	0	0	0	0	0	0	0	0	2	2
NY10074	1	1	0	13.75	1	0	0	0	0	0	0	0	2	1	3
CM1096	1	1	0	8.68	1	0	0	0	1	0	0	0	0	3	1
TX5068	1	0	1	13.84	0	0	0	0	0	0	0	0	2	1	2
CM1115	0	1	0	8.61	1	1	0	0	0	1	0	0	0	2	1
SJ1273	0	0	0	9.28	1	1	0	1	1	1	0	0	1	1	5
TX1186	0	1	0	8.09	1		0	0	0	1	0	1	0	2	2
HR1280	0	0	0	11.29	1	0	0	1	1	1	0	0	1	1	5
NY10004	1	1	0	10.69	1	1	0	1	0	1	0	0	1	1	3
CM1052	0	1	0	12.56	1	0	0	0	0	0	0	0	0	1	1
TX1188	0	1	0	16.28	1	1	0	0	0	0	0	0	0	1	2
TX1013	1	0	0	15.46	1		0	0	0	0	0	0	2	2	2
SJ1141	1	1	0	15.22	1		0	1	0	1	0	0	1	1	5
OK1008	1	1	1	19.49	1	0	0	0	0	1	0	1	2	3
LC1002	1	1	0	10.22	1	1	0	0	0	1	0	1	2	1	4
SJ1036	1	0	0	19.24	1	1	1	0	1	1	0	1	1	1	5
SF1003	1	0	0	14.69	1	1	0	1	0	1	0	0	2	1	4
NW1015	1	0	0	13.42	1	0	0	1	1	0	0	0	3	1	1
NY10111	1	1	0	12.77	1	0	0	0	0	1	0	0	2	1	3
CM1015	1	1	0	18.33	1	0	0	0	0	0	0	0	0	2	1
NY10091	0	1	0	11.69	1	1	0	1	0	1	0	1	2	3	3
VA1045	1	0	0	11.53	1	1	0	1	0	1	0	1	0	3	4
HR1196	1	1	0	9.73	1	0	0	0	0	0	0	1	1	1	5
VA1009	0	0	1	20.6	1		0	0	0	0	0	0	0	2	4
LC1057	1	1	0	20.96	1	0	0	0		0	0	1	0	2	4
VA1024	0	1	0	20.87	1		0	1	1		0	0	0	2	4
HR5532	1	1	0	12.21	0	0	0	0	0	0	0	0	1	1	5
NY10232	1	1	0	11.86	1	1	0	0	1	0	0	0	2	3	3
HR1500	1	0	0	11.37	1	0	0	1	1	1	0	0	1	1	5
SJ1156	1	0	0	8.67	1	1	0	1	1	1	0	0	1	3	5
HR1561	1	0	0	15.81	1	1	1	0	0	1	1	1	1	1	5
HR5512	0	0	0	10.54	0	0	0	0	0	0	0	0	1	1	5
SF1080	1	0	0	12.17	1	0	0	0	0	0	0	1	2	1	4
HR1040	1	1	0	12.38	1	0	1	1	1	1	0	0	1	1	5
SJ1183	1	0	0	11.3	1		0	0	0	1	0	0	1	2	5
NW1076	1	0	0	13.35	1			0	0	1	0	0	0	2	1
CM1182	1	1	0	13.49	1	1	0	0	1	1	0	1	1	3	1
SJ1208	0	0	0	12.57	1	0	0	0	0	1	0	0	1	1	5
NY10196	0	1	0	14.43	1	1	0	0	0	1	0	0	2	3	3
HR1064	0	0	0	10.11	1	0	0	0	0	0	0	0	1	3	5
NW1001	1	0	1	19.95	1	1	0	1	0	1	0	0	1	3	1
TX1051	0	0	0	10.26	1	1	0	0		1	0	0	0	2	2
NW1022	1	0	0	12.02	1	1	0	0	0	0	0	0	0	2	1
TX5138	0	1	0	14.6	0	1	0	0	0	1	0	0	0	1	2
NY10088	1	1	0	9.9	1	1	0	0	0	1	0	1	0	3	3
HR5447	1	1	0	14.37	0	1	1	1	0	0	0	0	1	2	5
SF1084	1	0	0	8.59	1	0	0	0	0	1	0	0	2	2	4
VA1042	0	0	0	11.25	1	1	0	1	0	1	0	1	0	2	4
SJ1301	1	0	0	15.54	1	0	0	0	0	1	0	0	1	1	5
NW5109	1	1	1	19.16	0		0	0		0	0	0	0	3	1
SJ1413	0	1	0	13.95	1	1	0	1	0	1	0	0	1	3	5
SJ1220	0	0	0	9.15	1	1	0	1	0	1	1	0	1	1	5
SJ1053	1	1	0	9.48	1	1	0	0	1	0	0	0	1	1	5
TX1036	0	0	0	9.1	1	1	0	0	0	0	0	0	2	1	2
SJ1041	1	1	0	19.32	1	1	0	1	1	1	1	0	1	1	5
TX1083	1	0	0	8.32	1	1	0	1	0	0	0	0	0	2	2
TX1180	1	1	0	11.88	1	0	0	1	1	0	0	0	1	3	2
CM1107	0	0	0	10.68	1	0	0	1	0	0	0	0	0	2	1
NY10164	0	1	0	9.99	1	1	0	0	0	0	0	1	2	2	3
CH5020	0	0	0	14.67	0	0	0	0	0	0	0	0	0	2	4
VA5013	1	1	0	18.92	0	0	0	0	0	0	0	0	0	3	4
HR1074	0	1	0	8.5	1	1	0	0	0	1	0	0	1	1	5
NY10156	1	1	0	12.35	1	0	0	0	0	0	0	0	2	2	3
HR5494	1	1	0	12.69	0		0	0	1	0	0	0	1	2	5
NW1049	1	1	0	13.5	1	0	0	0	0	0	0	0	0	1	1
CM1171	1	0	0	10.82	1	1	0	0	1	1	1	0	0	2	1
SJ1342	0	0	0	13.23	1	1	0	0	1	1	0	0	1	2	5
CM1043	0	0	0	10.72	1	1	0	0	0	1	0	1	0	2	1
HR1094	1	1	0	9.65	1	0	0	0	0	1	0	0	1	1	5
SJ1108	1	0	0	13.33	1	1	0	0	0	0	0	1	1	1	5
LC1030	0	0	0	13.55	1	0	0	0	0	1	0	1	2	3	4
VA5010	0	1	1	20.88	0	0	0	0	0	0	0	0	3	3	4
CM1197	0	0	0	14.58	1	1	0	0	0	0	0	1	0	2	1
SF1023	1	0	0	13.53	1	0	0	0	0	0	0	1	0	2	4
HR1215	1	0	0	13.18	1	0	0	0	1	1	1	1	1	1	5
SJ1431	1	1	0	20.9	1		0	0	1	1	0	0	1	2	5
HR1477	1	1	0	11.76	1	1	0	0	0	1	0	0	1	1	5
CM1004	0	1	0	8.87	1	0	0	0	0	0	0	0	0	2	1
HR1526	1	1	0	15.47	1	1	0	0	1	1	0	0	1	1	5
TX5108	0	0	0	9.33	0		0	1	0	0	0	0	2	2	2
HR1031	1	0	0	12.29	1	0	0	1	0	0	0	0	1	2	5
SJ1375	1	1	0	20.82	1	0	1	0	0	0	0	0	1	2	5
TX1135	1	1	0	10.25	1		1	0	0	0	0	1	0	1	2
SJ1362	0	0	0	14.55	1	1	0	0	0	1	0	0	1	3	5
VA5020	0	0	0	16.88	0		0	0	0	0	0	0	0	2	4
SJ1432	0	1	0	21.16	1		0	0	0	1	0	0	1	2	5
NW1007	1	1	0	16.76	1	0	0	1	0	0	0	0	3	2	1
LC1092	1	0	0	9.84	1	1	0	0	0	1	0	1	0	2	4
CH1012	1	0	0	14.54	1		0	0	0	0	0	1	0	2	4
TX1118	0	0	0	10.98	1	1	0	0		1	0	0	0	2	2
NY10173	0	0	0	10.11	1	1	0	1	0	0	0	0	2	2	3
CM1064	0	0	0	12.45	1	0	0	0	0	0	0	0	0	3	1
LC1047	1	0	0	9.38	1	0	0	0	0	0	0	1	0	3	4
TX5030	0	1	0	10.79	0		0	0	0	0	0	0	0	2	2
NW5075	0	1	0	14.17	0	0	0			0	0	0	0	2	1
SF1081	0	1	0	10.16	1	0	0	0		0	0	0	2	2	4
CM1093	0	0	0	9.29	1	0	0	0	1	1	0	1	0	3	1
CM1204	1	1	0	8.42	1	0	0	0	0	0	0	0	0	2	1
SJ1382	1	1	0	19.3	1		0	0	0	0	0	0	1	1	5
HR1125	1	1	0	9.84	1	1	0	1	0	1	0	0	1	2	5
NY10288	0	0	0	13.79	1		0	0	0		0	0	2	2	3
SF1058	0	1	0	17.22	1	0	0	1	0	0	0	0	0	2	4
HR1086	0	0	0	11.59	1	0	0	0	0	1	0	0	1	2	5
TX1046	1	1	0	12.39	1	0	0	0	0	1	0	0	0	2	2
HR5469	1	0	0	12	0		0	0	0	0	0	0	1	1	5
CM1011	0	0	0	11.9	1	0	0	0	0	0	0	0	0	2	1
CM1152	1	0	0	11.24	1	1	0	0	1	1	0	1	0	1	1
HR1378	1	0	0	11.52	1	0	0	0	0	1	0	0	1	1	5
VA1036	1	1	0	14.65	1	0	0	0	1	1	0	0	3	2	4
HR1167	1	0	0	8.25	1	0	0	1	1	1	1	1	1	1	5
CM1200	0	0	0	11.76	1	0	0	0	0	1	1	0	3	3	1
HR5515	0	0	0	11.7	0	1	0	0	0	0	0	0	1	1	5
HR1339	1	1	0	11.72	1	0	0	0	0	1	0	0	1	1	5
NW5096	1	1	0	18.75	0	0	0	0	0	0	0	0	1	3	1
TX1202	0	0	0	17.4	1	1	1	0	0	1	0	1	0	1	2
HR1130	1	1	0	8.26	1	0	0	1	0	1	1	1	1	2	5
NY10215	0	0	0	10.7	1		0	0	0	1	0	0	0	3	3
SF1103	1	1	0	16.03	1	0	0	0		0	0	1	0	3	4
SJ1364	1	1	0	11.51	1		0	1	0	1	0	0	1	3	5
TX5085	0	1	0	16.65	0	0	0	1	0	0	0	0	2	3	2
TX1138	0	1	0	15.91	1	0	0	0	1	0	0	1	0	3	2
NW1071	0	1	0	16.38	1	1	1	0	0	0	0	0	0	2	1
TX5087	1	1	0	15.2	0	0	0	0	0	0	0	0	0	2	2
SJ1099	0	1	0	11.43	1	0	0	1	0	0	0	1	1	3	5
TX5086	1	0	0	13.48	0	0	0	0	0	0	0	0	1	2	2
NY10054	1	0	0	10.52	1	1	0	1	0	1	0	0	3	2	3
NW1083	0	0	0	12.9	1	1	1	0	0	1	0	0	0	2	1
SF1054	1	0	0	9.06	1	1	0		0	1	0	1	2	2	4
TX1104	0	1	0	21.22	1		0	0	0	0	0	0	2	3	2
NY10205	0	0	0	8.36	1	1	0	0	0	1	0	1	2	2	3
TX1093	1	0	0	12.58	1	0	0	1	0	0	0	1	0	2	2
TX5167	1	0	1	21.46	0		0	0	0	0	0	0	2	2	2
NW5041	1	1	0	19.69	0	0	0	0	0	0	0	0	0	3	1
CM1009	1	0	0	9.6	1	1	0	1	1	1	0	1	1	2	1
NW1033	1	1	1	20.86	1		0	0	0	0	0	0	0	2	1
NY10137	1	0	0	10.34	1	0	0	0	0	0	0	1	2	3	3
TX5033	0	1	0	11.87	0	0	0	0	0	0	0	0	0	2	2
TX1026	0	1	0	14.72	1	1	0	0	0	1	0	0	0	3	2
TX1143	1	0	0	8.22	1	0	0	1	1	0	0	1	0	3	2
CM1181	1	1	0	17.66	1	1	0	1	0	0	0	0	0	2	1
TX1053	0	0	0	13.5	1	1	0	0	0	1	0	0	2	1	2
TX5010	0	1	0	14.12	0	0	0	0	0	0	0	0	0	2	2
HR5492	0	1	0	12.38	0	0	0	0	0	0	0	0	1	1	5
NY10206	1	1	0	14.4	1	0	0	0	0	0	0	0	2	3	3
LC1022	1	0	0	9.93	1	1	0	0	0	0	0	1	0	1	4
TX5163	1	1	0	10.19	0	0	0	0	0	0	0	0	2	1	2
HR1105	1	0	0	10.77	1	0	0	0	0	0	0	0	1	1	5
TX5072	0	1	0	10.32	0	1	0	0	0	0	0	0	0	2	2
NY10185	1	1	0	9.22	1	0	0	0	0	1	0	0	2	3	3
SF1004	0	0	0	10.85	1	1	0	0	0	0	0	0	0	1	4
TX1006	1	1	0	18.64	1	0	0	0	0	0	0	0	0	2	2
CH5004	1	0	0	11.29	0	1	0	0	0	1	0	0	0	3	4
SJ1144	1	1	0	16.06	1	0	0	1	0	1	1	0	1	3	5
SJ1069	0	0	0	8.57	1	0	0	0	1	0	0	0	1	3	5
NY10284	1	1	0	16.53	1	0	1	1	0	0	0	0	2	3	3
TX1054	1	1	0	19.3	1	1	0	0	0	0	0	0	0	2	2
TX1162	0	0	0	9.36	1	1	0	0	0	0	0	1	0	2	2
AV1005	1	0	0	15.97	1	0	0	0	0	1	0	0	0	2	4
HR5550	1	1	0	11.9	0	0	1	0	1	0	0	0	1	1	5
NW1037	1	0	0	15.6	1	1	0	0	0	1	1	1	0	1	1
SJ1037	1	0	0	9.04	1	0	0	1	0	0	0	1	1	1	5
CM1183	0	0	0	11.23	1	1	0	0	0	1	0	0	0	2	1
NW1035	0	1	0	15.36	1	0	0	0	0	0	0	0	0	1	1
LC1027	1	0	0	11.12	1	1	0	0	0	0	0	1	0	3	4
NY10192	0	0	0	12.62	1	0	0	0	0	0	0	1	2	3	3
SJ1247	1	0	0	8.98	1	0	0	0	0	1	0	1	1	2	5
NY10157	1	1	0	15.71	1	1	0	0	0	0	0	0	0	3	3
HR1060	0	1	0	11.15	1	1	0	0	0	0	0	0	1	3	5
NW5011	0	1	0	17.72	0	0	0	0	0	0	0	0	0	3	1
SJ1414	1	0	0	12	1	0	0	0	0	1	0	0	1	1	5
CM1136	0	0	0	10.31	1	1	0	0		0	0	0	0	1	1
TX5018	1	0	0	18.34	0		0	0	0	0	0	0	2	2	2
NW1032	0	0	0	17.7	1	1	0	0	0	1	0	0	0	2	1
SJ1306	1	1	0	16.69	1	1	0	0	0	0	0	0	1	2	5
CM1167	1	1	0	8.21	1	0	0	0	1	0	0	0	2	3	1
SJ1405	0	1	0	9.55	1	0	0	1	0	0	0	0	1	1	5
SJ1380	1	1	0	20.29	1	1	0	1	0	0	0	0	1	3	5
SF1133	1	0	0	8.86	1	0	0	0	0	1	0	1	0	1	4
TX1012	1	0	0	11.82	1	1	0	1	0	1	0	0	2	2	2
SF1076	1	0	0	10.08	1	0	0	1	0	1	1	0	0	2	4
CM1126	1	1	0	10.86	1	1	0	0	0	0	0	1	1	2	1
VA1015	0	0	0	16.08	1	1	0	0	0	1	0	1	0	2	4
NW5031	0	1	0	17.02	0	0	0	0	0	0	0	0	0	3	1
SJ1438	1	0	0	13.8	1	0	0	0	1	1	0	0	1	1	5
NW5070	0	1	1	20.51	0	1	0	0	0	0	0	0	2	2	1
TX5020	0	1	0	11.7	0	0	0	0	0	0	0	0	0	3	2
HR1479	1	0	0	10.54	1	1	1	1	0	1	0	0	1	1	5
SF1033	1	0	0	12.64	1	1	0	0	0	0	0	1	0	2	4
TX1009	0	0	0	14.2	1	1	0	1	0	1	0	0	0	1	2
HR1444	1	0	0	10.3	1	0	0	1	0	1	0	1	1	1	5
HR1261	1	0	0	12.52	1	0	0	0	1	1	0	0	1	2	5
NW1016	0	1	0	14.16	1	0	0	0	0	0	0	0	0	3	1
NW1100	0	0	1	20.09	1	1	0	1	0	1	0	0	1	3	1
CH5043	0	1	0	16.81	0	0	0	0	1	0	0	0	0	2	4
TX1120	1	0	0	8.18	1	0	0	0	0	0	0	0	0	1	2
SJ1440	1	1	0	9.45	1	1	0	1	0	1	0	1	1	3	5
TX1002	0	0	0	19.97	1	0	0	0	0	0	0	0	2	3	2
HR1071	1	0	0	12.3	1	0	0	1	0	1	0	0	1	3	5
TX5039	0	0	0	9.39	0	0	0	0	0	0	0	0	0	2	2
CM1229	1	1	0	8.53	1	1	0	1		0	0	1	3	1	1
NY10061	0	0	0	14.21	1	0	0	0	1	1	0	0	2	2	3
SF1091	1	1	0	12.72	1	0	0	0	0	0	0	1	2	1	4
SJ1321	1	0	0	8.77	1	0	0	1	0	0	0	0	1	1	5
TX1042	0	1	0	18.54	1	0	0	0	0	0	0	0	0	2	2
SF1067	0	0	0	9.89	1	0	0	1	0	1	0	1	2	2	4
SJ1449	1	1	0	12.08	1	1	0	1	0	0	0	0	1	1	5
NY10247	1	1	0	14.84	1	0	1	0	0	0	0	0	2	3	3
HR5481	0	1	0	12.44	0	0	1	0	0	0	0	0	1	1	5
SF1005	0	0	0	9.5	1	1	0	1		0	0	1	2	2	4
SJ1441	0	0	0	12.5	1		1	1	1	1	0	0	1	3	5
NY10277	0	1	0	8.44	1	0	0	0	0	0	0	1	2	2	3
CH5039	0	1	0	20.55	0	0	0	0	0	0	0	0	0	1	4
NY10030	1	0	0	11.15	1	1	0	1	0	1	0	0	2	2	3
CH5010	1	1	0	20.57	0		1	0	0	0	0	0	2	3	4
TX5073	1	1	0	20.32	0	0	0	0	0	0	0	0	0	1	2
HR5487	1	1	0	15.33	0	1	1	0	1	0	0	0	1	1	5
HR5539	1	1	0	12.18	0	0	0	0	0	0	0	0	1	1	5
VA1001	0	0	0	11.69	1	1	0	0	0	1	0	1	0	3	4
NW1018	1	1	0	15.62	1	1	0	0		0	0	0	3	2	1
LC1013	0	1	0	15.68	1	0	0	0	1	0	0	0	0	2	4
TX5057	1	0	0	13.28	0	1	0	0	0	0	0	0	0	3	2
SJ1443	1	1	0	13.54	1	0	1	0	1	1	0	0	2	3	5
CM1218	1	1	0	11.43	1	1	0	0	0	1	0	0	1	2	1
NW5103	1	1	0	12.61	0	0	1	0	0	0	0	0	0	2	1
SJ1269	1	1	0	14.26	1	1	0	0	0	0	0	0	1	2	5
SF1019	1	1	0	13.86	1	0	0	0	0	0	0	1	2	1	4
CM1110	0	0	0	12.16	1	0	0	0	0	0	0	1	0	3	1
CM1007	1	0	0	9.68	1	1	0	1	0	0	0	1	0	1	1
SJ1436	1	0	0	13.57	1	1	1	1	0	1	0	0	1	1	5
LC1044	1	1	0	10.18	1	0	0	1	0	0	0	1	0	2	4
CM1003	0	0	0	12.7	1	0	0	0	0	1	0	1	0	2	1
CM1054	1	1	0	9.48	1	1	0	0	1	1	0	1	3	2	1
VA1028	0	0	0	15.5	1	0	0	0	0	1	0	0	0	2	4
HR5569	1	0	0	11.54	0	0	0	1	0	0	0	0	1	1	5
NW5020	0	1	0	18.75	0		0	0	0	0	0	0	3	2	1
NW5030	0	0	1	17.24	0	1	0	0	0	0	0	0	0	1	1
HR5549	1	0	0	11.67	0	0	0	0	0	0	0	0	1	2	5
LC1082	0	1	0	9.5	1	0	0	0	0	0	0	0	0	3	4
CH1004	1	1	0	16.74	1	1	0	1	0	0	0	0	0	3	4
CM1138	1	1	0	8.78	1	0	0	0	0	0	0	0	0	1	1
NW5127	0	0	0	17.39	0	1	0	0	0	0	0	0	0	1	1
NY10303	0	0	0	8.22	1	1	0	1		1	1	0	1	3	3
NY10273	1	1	0	11.57	1	1	0	0	0	1	0	0	2	2	3
CM1162	1	0	0	9.62	1	0	0	0	0	1	0	0	0	2	1
SF1029	0	0	0	10.74	1	0	0	0	0	1	0	1	2	3	4
HR1258	1	0	0	8.8	1	0	1	0	0	1	0	0	1	3	5
TX5172	1	1	0	13.97	0	0	0	0	0	0	0	0	2	2	2
NW5082	0	1	1	19.08	0		0	0	0	0	0	0	0	3	1
TX1045	1	0	0	13.36	1	1	0	0	0	1	0	0	0	2	2
NY10052	0	1	0	16.09	1	1	0	1		0	0	0	1	3	3
SJ1222	0	0	0	8.04	1	0	0	1	0	0	0	0	1	2	5
NY10005	1	1	0	14.03	1	1	0	0	1	1	0	0	1	2	3
TX5099	0	1	0	10.86	0	1	0	0	0	0	0	0	0	1	2
VA1038	1	1	1	20.62	1	0	0	1	0	0	0	1	0	2	4
TX5097	1	1	0	13.42	0	0	0	0	0	0	0	0	0	1	2
HR1348	0	1	0	10.43	1	1	0	1	0	1	1	0	1	1	5
TX1136	0	0	0	10.13	1	1	0	0	0	0	0	0	0	2	2
SJ1377	1	1	0	21.36	1	0	0	0	1	0	0	0	1	2	5
CM1036	0	0	0	11.12	1		0	1	0	1	0	0	1	2	1
SJ1264	1	0	0	16.13	1	0	0		1	1	0	0	1	3	5
HR1022	0	1	0	10.05	1	1	0	0	0	1	0	0	1	3	5
LC1067	1	0	0	9.73	1	1	0	0	1	1	0	0	0	1	4
TX5100	1	0	1	20.29	0		0	0	0	1	0	0	2	2	2
NW5119	0	1	0	18.68	0	0		0	0	0	0	0	0	1	1
NY10044	0	0	0	15.53	1	0	0	1	0	1	0	0	2	1	3
CM1121	0	1	0	9.54	1	0	0	0	0	0	0	1	0	2	1
SJ1425	1	1	0	19.93	1	1	1	0	1	1	0	0	1	2	5
SJ1186	1	1	0	16.42	1	0	0	1	0	0	0	0	1	2	5
HR1520	1	1	0	11.29	1	0	0	0	0	1	0	0	1	2	5
RI1001	1	1	1	21.4	1	0	0				0	0	0	3	4
HR1118	1	0	0	10.33	1	1	0	0	0	1	0	0	1	2	5
HR1523	0	1	0	9.5	1	0	0	0	0	1	0	1	1	1	5
CM1056	0	0	0	9.86	1	0	0	0	0	0	0	0	2	2	1
NY10224	1	0	0	9	1	0	0	1	0	1	0	1	2	2	3
CH1011	0	0	0	10.76	1	1	0	0	0	1	0	0	0	3	4
NW1011	0	1	0	21.37	1	0	0	0	0	0	0	0	0	2	1
NW5023	1	0	0	17.46	0		0	0		0	0	0	0	2	1
NW5040	0	1	0	15.78	0	1	1	0	0	0	0	0	0	1	1
SJ1218	0	1	0	11.35	1		0	0	0	1	0	0	1	2	5
CM1214	1	1	0	9.27	1	1	0	1	0	0	0	0	2	2	1
HR1104	0	0	0	10	1	0	0	0	0	0	0	1	1	1	5
SJ1305	1	0	0	16.28	1	1	1	1		1	0	1	1	1	5
TX5080	1	1	0	8.96	0	0	0	0	0	0	0	0	0	2	2
TX5006	0	1	0	13.49	0	0	0	0	0	0		0	0	2	2
SJ1155	0	1	0	9.25	1	0		0	0	1	0	0	1	3	5
SJ1115	0	1	0	16.61	1	1	0	0	1	1	0	1	1	3	5
NW1021	0	1	0	16.37	1	0	0	0	0	0	0	0	0	1	1
SF1112	0	1	0	12.19	1	1	0	0	0	0	0	1	2	1	4
CM1029	0	1	0	15.07	1	0	0	0	0	0	0	1	0	2	1
NY10176	1	1	0	10.44	1	1	0	0	0	1	0	1	2	1	3
SJ1452	1	1	0	21.53	1	0	0	0	0	1	0	0	1	3	5
NW1005	0	1	0	19.1	1	1	0	0	0	1	0	0	0	1	1
RI5001	1	1	1	19.14	0	0	1	0	0	0	0	0	0	3	4
LC1077	1	0	0	12.88	1	0	0	0	0	1	0	1	0	3	4
TX5140	1	1	0	12.35	0	0	1	0	0	0	0	0	0	3	2
NW5039	1	1	0	19.9	0		0	0	0	0	0	0	0	2	1
VA1026	0	0	0	19.95	1	0	0		0	0	0	1	0	2	4
TX5124	1	1	0	14.14	0	1	0	0	0	0	0	0	0	2	2
TX5078	1	1	0	14.79	0	0	1	0	0	0	0	0	0	1	2
NW5081	1	1	1	18.35	0	0	1	0		0	0	0	3	3	1
SF1035	0	1	0	13.44	1	1	0	0	0	0	0	0	0	3	4
SJ1272	1	0	0	10.61	1	0	0	0	0	1	0	0	1	3	5
LC1031	1	1	0	12.26	1		1	0		1	0	1	2	3	4
TX5161	1	1	0	13.39	0		0	0	0	0	0	0	0	2	2
NY10201	0	0	0	10.45	1	1	0	1	0	1	0	0	2	2	3
NW1093	0	0	0	14.57	1	1	0	0	0	1	0	0	0	2	1
NW1028	1	0	0	18.09	1		0	0		1	0	0	3	3	1
TX1117	0	0	0	8.51	1	0	0	0	0	0	0	1	0	2	2
NY10226	1	0	0	13.56	1	1	0	0		1	0	0	1	2	3
NW1059	1	0	0	13.48	1	1	0	0		1	0	0	0	1	1
VA1046	0	1	0	9.39	1		0	1	0		0	1	0	3	4
CM1059	1	0	0	11.28	1	0	0	1	0	1	0	0	3	2	1
NY10162	0	0	0	12.15	1		0	0	0	1	0	1	2	2	3
CM1170	0	1	0	11.12	1	0	0	1	0	1	0	0	0	1	1
CM1083	1	1	0	11.39	1	1	0	1	0	1	0	0	0	2	1
NY10139	1	1	0	16.29	1	1	0	0	0	1	0	0	2	3	3
LC1064	1	0	0	8.57	1	1	0	0	0	1	1	0	2	1	4
TX1126	1	1	0	10.55	1	1	0	0	0	0	0	0	2	3	2
NY10116	0	0	0	8.1	1	0	0	0	0	1	0	1	2	3	3
NY10214	0	1	0	14.99	1	0	0	0	0	1	0	0	2	3	3
HR5482	0	0	0	11.32	0	0	0	0	0	0	0	0	1	2	5
AV1006	0	1	0	21.97	1	0	0	0	0	0	0	0	0	2	4
TX1100	1	0	0	8.66	1	1	0	1	0	0	0	1	0	2	2
SJ1461	0	1	0	18.97	1		0			1	0	0	2	3	5
NY10159	1	1	1	16.21	1	1	0	0	0	0	0	0	2	2	3
LC1053	0	0	0	8.9	1	0	0	0	0	1	0	1	0	1	4
NY10241	1	1	0	11.52	1	0	0	0	1	1	1	1	2	2	3
TX1125	1	1	0	9.22	1	1		0	0	1	0	0	0	3	2
TX5019	1	1	0	12.88	0	0	0	0	0	0	0	0	2	2	2
TX5094	1	1	0	10	0	0	0	0	0	1	0	0	0	2	2
SJ1323	0	1	0	11.07	1	1	0	1	0	1	0	0	1	3	5
SF1017	1	1	0	14.44	1	1	1	0	0	1	0	1	2	2	4
TX1103	0	1	0	20.75	1	1	0	0	0	0	0	0	0	2	2
NY10308	0	0	0	11.83	1	1	0	1	0	1	0	0	0	3	3
SJ1448	1	0	0	10.04	1	1	0	0	0	0	0	1	1	1	5
SJ1165	0	0	0	9.31	1	0	0	0	0	0	0	0	1	3	5
NW1043	1	1	0	13.1	1	0	0	0	0	1	0	0	0	2	1
SJ1093	0	0	0	9.98	1	1	0	0	0	1	0	1	1	2	5
NW5086	1	0	0	12.38	0	0	1	0	0	0	0	0	0	1	1
CM1151	1	0	0	8.43	1	1	0	0	0	0	0	1	0	2	1
NY10104	1	0	0	13.27	1	0	0	1	0	1	1	0	2	2	3
LC1096	1	1	0	10.14	1	1	0	0	0	0	0	1	0	2	4
SF1072	0	0	0	12.93	1	0	0	0	0	1	0	1	2	1	4
BP1002	0	1	0	14.7	1	1	0	0	0	0	0	0	0	2	4
HR1399	1	1	0	18.03	1	0	0	1	0	1	1	0	1	1	5
VA1041	1	0	0	10.29	1	0	0	1	0	0	0	1	3	2	4
NY10316	1	0	0	10.94	1		0	1	0	0		1	1	3	3
NY10045	0	1	0	9.67	1	1	0	1	1	1	0	1	1	3	3
SF1102	0	0	0	13.95	1	1	0	0	0	0	0	1	2	2	4
OK1007	1	0	0	10.38	1	0	0	1	0	1	0	1	0	2
SJ1327	0	1	0	14.24	1	0	0	0	1	1	0	0	1	1	5
SF1135	1	1	0	16.46	1	0	0	0	0	0	0	1	2	3	4
CM1019	0	1	0	15.84	1	1	0	1	1	1	1	0	1	2	1
AV5014	1	0	1	19	0	0	1	1	0	0	0	0	0	2	4
AV1011	1	1	1	20.16	1	1		0			0	0	0	3	4
CM1139	1	0	0	8.75	1	1	0	0	1	1	0	0	0	3	1
HR1189	1	0	0	20.62	1	1	0	1	0	1	1	0	1	1	5
VA5022	1	1	0	15.44	0	1	0			0	0	0	0	3	4
NY10094	0	0	0	11.13	1		0	1	0	1	0	1	2	3	3
HR1448	1	1	0	8.91	1		0	0	1	1	0	1	1	1	5
HR1468	1	1	0	12.82	1	1	0	1	0	1	0	0	1	1	5
TX1134	1	1	0	18.18	1		0	0	0		0	0	0	3	2
NY10218	1	1	0	16.94	1	0	0	0	0	0	0	0	2	3	3
HR1097	1	0	0	9.39	1		0	1	0	1	0	1	1	2	5
LC1079	1	1	0	18.13	1	1	0	0	0	0	0	0	0	2	4
CM1221	0	0	0	8.61	1	1	0	1	0	1	1	1	0	2	1
RI1002	0	0	1	18.83	1	1	0	0	0	0	0	0	0	3	4
NW1068	1	0	0	16.14	1		0	1	0	1	0	0	1	1	1
SJ1374	1	1	0	10.33	1	0	0	1	1	0	0	0	1	1	5
CM5092	1	1	0	17.61	0		0	0	0	0	0	0	1	3	1
NY10143	0	0	0	9.71	1	1	0	0	0	1	0	0	2	3	3
SF1136	1	1	0	16.56	1	1	0	0	0	1	0	0	0	3	4
NY10332	1	0	0	10.29	1	0	0	1	0	1	0	0	1	1	3
CM1194	1	0	0	10.98	1		0	0	0	0	0	1	0	2	1
TX5038	1	0	0	11.02	0	0	0	0	0	1	0	0	0	1	2
NW5038	1	0	0	14.04	0	0	0	0	1		0	0	0	1	1
SF1027	0	0	0	12.01	1	0	0	0	0	0	0	0	2	1	4
CM5043	1	1	0	17.49	0	1	0	0	0	0	0	0	1	2	1
HR1030	0	0	0	9.23	1	0	0	1	0	1	0	1	1	3	5
NY10186	1	1	0	9.66	1	1	0		0	1	0	0	1	3	3
NW5092	1	1	0	19.99	0	1	0		0	0	0	0	0	3	1
HR1507	0	0	0	11.46	1	0	0	1	0	1	0	0	1	1	5
NY10281	0	1	0	12.48	1	1	0	0	0	0	0	0	2	3	3
NY10268	1	1	0	12.53	1	0	0	1	1	1	0	0	2	3	3
HR5459	0	0	0	16.57	0	0	0	0	0	0	0	0	1	2	5
NY10087	1	1	0	9.24	1	1	0	1	0	1	1	0	1	3	3
NW1034	1	1	0	13.71	1	1	0	0	0	0	0	0	0	2	1
NW1085	1	0	0	14.22	1	1	0	0	0	1	0	0	0	1	1
SJ1227	1	0	0	8.32	1		0	0	0	1	1	0	1	1	5
TX5145	1	1	0	17.64	0	0	0	0	0	0	0	0	0	3	2
HR1077	0	0	0	9.65	1	0	1	0	0	1	1	1	1	2	5
CM1150	0	0	0	9.89	1	0	0	0	0	0	0	1	0	2	1
LC1017	1	1	0	10.41	1		0	0	0	0	0	1	0	1	4
HR1562	1	0	0	15.62	1	1	0	1		1	0	0	1	1	5
TX5132	1	1	0	8.99	0		0	0	0	0	0	0	0	3	2
LC1034	0	0	0	14.27	1	0	0	0	0	0	0	0	0	3	4
TX5114	0	0	0	11.03	0	1	0	0	0	0	0	0	0	1	2
SF1098	0	0	0	14.74	1	0	0	0	0	1	0	1	0	2	4
LC1007	0	1	0	12.67	1	0	0	1	0	0	0	1	2	2	4
TX1001	1	1	0	9.12	1	0	1	1	0	0	0	1	0	1	2
TX1133	0	0	0	10.7	1	0	0	0	0	1	0	0	2	1	2
NY10149	0	0	0	11.38	1	1	0	0	0	0	0	1	2	3	3
TX5143	0	0	0	11.77	0	0	0	0	0	0	0	0	0	1	2
NW1031	0	1	0	12.8	1		0	0	0	0	0	0	0	1	1
RI1008	0	0	0	14.64	1	1	0	0	1	0	0	0	2	2	4
VA1012	1	1	1	20.37	1	1	0	0		0	0	1	0	2	4
CM1223	0	0	0	9.97	1	1	0	0	0	1	0	0	0	2	1
TX5151	0	1	0	20.61	0	0	0	0	0	0	0	0	0	1	2
NY10328	0	1	0	11.14	1	0	0	0	0	0	0	0	0	3	3
NW5120	1	0	1	19.66	0	0	1	0	0	0	0	0	0	3	1
HR1251	1	1	0	8.64	1	1	0	1	0	1	1	1	1	1	5
CM1222	0	1	0	11.16	1	1	0	0	0	0	0	1	3	3	1
NY10323	1	1	0	9.35	1		0	0	0	1	0	1	1	2	3
TX1078	1	1	0	11.66	1	1	0	0	1	0	0	0	0	1	2
VA1010	1	1	0	20.77	1		0	0	0	0	0	0	3	3	4
NY10101	1	0	0	11.72	1	0	0	0	0	1	0	1	0	2	3
HR1478	1	1	0	11.47	1	1	0	0	0	1	0	0	1	1	5
CM1146	0	0	0	9.95	1	0	0	0	0	0	0	0	0	3	1
AV5013	1	0	0	18.24	0		0	0	0	0	0	0	2	1	4
SF1120	0	1	0	11.29	1	0	0	0	0	0	0	0	0	1	4
HR1514	0	1	0	12.67	1		0	1	0	1	0	0	1	1	5
SJ1390	1	0	0	10.67	1		0	1	0	0	1	0	1	1	5
CH5015	0	1	0	18.76	0	0	1	0	0	0	0	0	0	3	4
NW1056	1	0	0	13.52	1	0	0	0	0	0	0	0	0	1	1
SJ1105	1	0	0	13.38	1	1	0	1	0	1	0	0	1	1	5
SJ1287	1	0	0	10.75	1		0	0	1	0	0	0	1	1	5
TX1086	0	0	0	11.58	1		0	0	0	0	0	0	0	3	2
TX1121	1	1	0	11.29	1	1	0	0	0	0	0	1	0	2	2
SJ1190	1	1	0	8.63	1	1	1	1	1	1	1	0	2	2	5
TX5162	1	1	0	18.28	0	0	0	0	0	0	0	0	0	2	2
CM1094	0	1	0	16.44	1	0	0	0	1	0	0	0	3	3	1
HR1358	0	0	0	10.37	1	1	1	0	0	1	0	1	1	2	5
TX1129	0	0	0	8.01	1	1	0	1	0	0	0	1	2	1	2
NY10317	1	0	0	17	1	1	0	0	0	0	0	1	1	1	3
CM1120	0	0	0	14.81	1	1	0	1	1	1	0	0	2	2	1
BP1001	1	0	0	9.94	1	0	0	0	0	1	0	1	0	2	4
SJ1343	0	0	0	10.62	1	0	1	1	0	0	0	1	1	1	5
CH1018	1	0	0	12.98	1	1	0	0	0	0	0	1	2	1	4
SJ1304	1	0	0	15.6	1		0	0	0	1	0	0	1	3	5
SJ1145	1	1	0	15.7	1	1	0	1	1	1	0	0	1	2	5
CM1228	1	0	0	9.61	1	1	0	0	0	0	0	0	3	3	1
TX5128	1	0	0	15.38	0	0	0	0	0	0	0	0	0	2	2
NY10124	1	0	0	17.28	1	1	0	1	0	0	0	0	2	2	3
CM1156	1	0	0	13.85	1	0	0	0	0	0	0	0	0	3	1
TX5171	1	1	0	15.91	0	1	0	0	0	1	0	0	0	2	2
CM1104	0	0	0	12.28	1	1	0	1	0	0	0	0	0	3	1
NW1067	0	0	0	12.22	1	1	0	0	0	1	0	0	0	2	1
SJ1098	0	0	0	10.84	1	0	0	1	0	1	0	0	1	1	5
HR1163	0	0	0	10.64	1	1	0	0	0	1	0	0	1	2	5
CM1148	1	0	0	12.38	1	1	0	0	1	0	0	1	3	2	1
LC1071	1	0	0	10.9	1	1	0	0	0	1	0	1	0	2	4
CM1028	0	0	0	13.3	1	0	0	0	0	0	0	1	0	2	1
SF5118	0	0	1	19.35	0	1	1	0		0	0	0	2	3	4
SF1119	1	1	0	12.54	1	0	0	0	0		0	0	0	1	4
SJ1446	1	0	0	8.39	1	0	0	1	0	1	1	1	1	3	5
NW1088	1	1	0	17.91	1	1	0	0	0	1	0	0	0	1	1
CH1028	1	1	0	15.2	1	1	0	1	0	0	0	0	2	2	4
SF5131	1	0	0	20.96	0	1	1	0	0		0	0	0	3	4
HR1108	1	0	0	14.19	1	0	0	1	0	0	0	1	1	1	5
TX1047	1	0	0	14.84	1	0	0	0	1	0	0	0	2	3	2
NY10191	0	1	0	10.49	1	1	0	1	1	1	0	1	1	3	3
CM1075	1	0	0	10.05	1	0	0	1	0	1	0	0	0	3	1
SJ1312	1	1	0	20.08	1	1	0	1	1	1	0	0	1	2	5
NW5073	1	1	0	15.83	0	0	0	1	0	0	0	0	3	1	1
SF1018	1	0	0	13.69	1	1	0	0		1	0	1	2	2	4
SF1048	1	1	0	10.48	1	1	0	0	0	0	0	1	2	2	4
NW5008	1	0	1	19.92	0		0	0	0	0	0	0	1	1	1
SJ1355	1	0	0	18.64	1	1	0	0	0	1	0	0	1	1	5
LC1048	1	0	0	9.56	1	0	0	0	0	1	0	0	2	2	4
SF1026	1	1	0	8.5	1	0	0	0	0	0	0	1	2	3	4
NY10100	1	0	0	14.02	1	1	0	1	1	1	1	1	1	2	3
SJ1378	1	1	0	21.49	1		1	0	0	0	0	0	1	1	5
TX1072	1	0	0	10.27	1	1	0	0	1	0	0	0	0	1	2
NY10011	1	1	0	10.12	1	1	0	1	1	1	0	1	1	2	3
VA5047	1	0	0	16.07	0	0	0	0	0	0	0	0	2	2	4
NY10035	1	0	0	8.79	1	1	0	0	1	1	0	0	1	2	3
TX5067	0	1	1	20.84	0		1	0	0	1	0	0	0	3	2
NY10053	1	0	0	9.26	1	1	0	0	0	1	0	0	1	3	3
VA1018	1	0	0	16.77	1	0	0	0	0	0	0	0	0	3	4
SJ1064	1	1	0	8.38	1	0	0	0	1	0	0	0	1	2	5
TX5028	1	0	0	8.99	0	0	0	0	0	0	0	0	0	1	2
SJ1171	1	0	0	12.51	1	0	0			0	0	1	1	1	5
NY10090	1	1	0	16.71	1	0	0	1	0	0	0	0	2	3	3
TX1173	0	0	0	8.9	1	1	0	0	0	1	0	1	0	1	2
NY10252	1	0	0	10.64	1	0	0	1	1	0	0	0	2	3	3
SJ1114	1	1	0	16.22	1	0	0	1	0	0	0	0	1	2	5
NW5118	0	1	1	18.62	0	0	1	0	0	0	0	0	1	3	1
SF1041	0	0	0	8.31	1	0	0	0	0	1	0	0	0	2	4
NW1047	0	1	0	13.53	1	1	0	0	0	0	0	0	0	2	1
SF1060	0	0	0	16.48	1	0	0	1	0	0	0	0	2	1	4
CM1099	1	0	0	12.04	1	1	0	0	0	1	0	1	3	3	1
NW1014	0	1	0	13.07	1	1	0	1	0	1	0	0	0	2	1
NY10136	0	0	0	15.29	1		0	1	0	1	0	0	2	3	3
NW1057	0	0	0	14.5	1	1	0	1	0	1	0	0	0	2	1
CM1046	1	1	0	9.31	1	0	0	1	0	1	0	1	3	2	1
CM1166	1	0	0	13.59	1	0	0	0		0	0	1	3	3	1
TX1199	0	0	0	9.1	1	1	0	0	0	1	0	0	0	3	2
SJ1198	1	0	0	11.27	1		0	1	0	1	1	0	1	1	5
NY10190	0	0	0	16.83	1	1	0	0	0	1	0	0	2	3	3
TX5154	0	1	0	9.91	0	0	0	0	0	0	0	0	0	1	2
NW1042	1	1	0	16.41	1	0	1	0	1	0	0	1	1	1	1
SF1056	1	1	0	12.28	1	0	0		0	0	0	1	0	1	4
TX1108	0	1	0	13.52	1		0	1	0	1	0	0	0	1	2
HR1198	1	0	0	9.58	1	0	0	1	1	1	1	0	1	2	5
SF1057	0	1	0	10.39	1	1	0	0	0	0	0	1	0	1	4
TX5157	1	1	0	12.82	0	0	0	1	0	0	0	0	0	1	2
TX1040	1	0	0	10.71	1	0	0	0	0	1	0	0	0	2	2
VA1049	1	0	0	12.3	1	1	0	0	0	0	0	1	0	2	4
LC1076	0	0	0	13.59	1	0	1	0	0	0	0	0	0	1	4
TX1033	1	0	0	11.47	1	1	1	0	0	1	0	1	2	2	2
CH1002	1	0	0	8.02	1	1	0	1	0	1	0	1	0	3	4
SJ1412	1	0	0	13.6	1	1	0	0	0	1	0	0	1	3	5
HR5537	1	0	0	13.58	0	1	0	0	0	0	0	0	1	2	5
TX1151	0	1	0	14.52	1	1	1	0	0	0	0	0	2	2	2
SF1053	1	1	0	10.04	1	0	0		0	0	0	1	2	1	4
HR1321	1	0	0	8.67	1	0	0	0	0	1	0	0	1	1	5
HR5529	1	1	0	13.01	0		1	0	1	0	0	0	1	1	5
AV1007	0	0	0	17.11	1	0	0	1	0	0	0	1	0	2	4
SF1090	0	1	0	14.31	1	1	0	0	1	0	0	1	0	2	4
NW5087	0	1	0	19.92	0	0	0	0	0	0	0	0	0	3	1
TX1169	0	0	0	11.93	1	0	0	0	0	1	0	1	0	1	2
SJ1209	1	0	0	13.53	1	1	0	1	1	1	0	0	1	2	5
NY10118	1	1	0	14.5	1	1	0	1		1	0	0	2	2	3
NW5080	1	0	1	21.21	0	0	0	0	0	0	0	0	1	3	1
NY10295	0	0	0	8.57	1	0	0	0	0	1	0	0	2	2	3
CM1130	1	0	0	12.66	1	1	0	0	0	0	0	0	0	2	1
NY10032	1	0	0	9.26	1		0	0	0	1	0	1	2	1	3
HR5576	1	0	0	17.1	0		0	0	0	0	0	0	1	2	5
NY10282	1	1	0	8.24	1	1	0	1	0	1	1	1	2	2	3
HR5561	1	1	0	11.86	0	0	0	0	0	0	0	0	1	2	5
NY10174	1	1	0	16.77	1	1	0		0	1	0	1	2	3	3
HR5508	1	1	0	12.03	0	1	0	0	0	0	0	0	1	2	5
SF1123	1	1	0	10.52	1	0	0	0		0	0	0	0	1	4
SJ1030	0	0	0	8.01	1	1	0	0	0	0	0	0	2	1	5
VA5004	1	0	1	20.53	0	0	0	0	0	0	0	0	0	3	4
NY10287	0	0	0	16.48	1	1	0	0	0	1	0	1	2	2	3
TX1048	1	0	0	18.65	1	1	0	0	0	0	0	1	0	2	2
CM1101	0	0	0	17.45	1	1	0	0		0	0	0	0	2	1
SJ1123	0	0	0	9.88	1	0	0	0	0	1	0	0	1	1	5
LC1059	1	0	0	18.19	1	0	0	0	0	0	0	1	0	1	4
NY10155	1	0	0	13.79	1		0	1	0	0	0	0	1	3	3
SJ1352	1	1	0	10.64	1	1	0	1	0	1	0	0	1	3	5
CM1206	0	0	0	9.54	1	0	0	0	0	1	0	0	0	1	1
NY10235	0	0	0	11.63	1	1	0	0	0	0	0	1	0	3	3
HR1304	0	0	0	20.05	1	0	0	0	1	0	0	1	1	2	5
HR5454	0	1	0	14.24	0	0	0	0		0	0	0	1	1	5
TX5045	0	0	0	12.4	0	0	0	0	0	0	0	0	0	1	2
CM1192	0	1	0	10.33	1	1	0	0	1	1	0	0	0	2	1
CM5226	0	1	0	16.72	0	0	0	0	0	0	0	0	0	1	1
CM1063	1	0	0	10.7	1	0	0	0	0	1	0	1	0	1	1
LC1014	1	0	1	16.02	1	1	0	1		1	0	1	0	1	4
AV5012	0	1	0	17.89	0	0	1	0	0	0	0	0	0	2	4
TX1102	1	1	0	21.62	1	1	1	0	0	1	0	0	2	3	2
HR1033	1	1	0	9.92	1	0	0	1	0	0	0	0	1	3	5
NY10266	1	0	0	12.25	1	0	0	0	0	1	0	0	1	1	3
NY10198	0	0	0	13.06	1	1	0	0	0	1	0	0	2	2	3
LC1060	1	0	0	9.48	1	0	0	0	0	0	0	0	0	2	4
SF1032	1	0	0	11.39	1	0	0	0	0	0	0	1	0	1	4
SJ1065	1	0	0	10.97	1	0	0	0	0	0	0	0	1	2	5
CM1193	1	0	0	12.08	1	0	0	1	0	1	0	0	1	2	1
TX5074	1	0	0	11.66	0	0	0	0	0	0	0	0	0	1	2
NY10006	1	0	0	12.97	1	1	0	1	1	1	1	1	1	2	3
NY10255	0	1	0	10.71	1	1	0	0	0	0	0	0	0	3	3
SF1055	0	0	0	8.35	1	1	0	0	0	1	0	1	0	1	4
HR1325	1	0	0	11.95	1	1	1	0	0	1	1	0	1	1	5
NW1070	0	0	0	13.11	1	0	1	0	0	0	0	0	0	3	1
LC1062	1	1	0	12.48	1	1	0	0	0	1	0	0	2	2	4
NW5093	1	1	0	19.79	0		0	0	0	0	0	0	1	1	1
NY10333	0	1	0	15.58	1	1	0	0	0	1	0	0	1	2	3
HR1039	1	0	0	14.8	1	0	0	0	0	1	0	0	1	3	5
NW5045	1	0	0	18	0	0	0	0	0	0	0	0	0	3	1
TX5076	0	0	0	11.62	0		0	0	0	0	0	0	2	2	2
CM1057	0	0	0	10.25	1	0	0	0	0	0	0	0	0	1	1
NY10119	1	0	0	15.04	1	0	0	0	0	0	0	0	2	3	3
NW1036	0	1	0	12.29	1	0	0	0	0	0	0	0	0	2	1
HR5575	1	0	0	16.32	0	0	0	0	0	0	0	0	1	2	5
HR1144	1	1	0	9.6	1	1	1	1	1	1	1	1	1	2	5
CH1013	1	1	0	10.03	1	1	0	0	0	1	0	1	2	3	4
SF1078	1	0	0	10.95	1	0	0	0	0	0	0	1	2	2	4
SF1079	1	0	1	15.74	1	1	0	1	0	1	0	1	0	1	4
HR1311	1	1	0	10.2	1	1	0	1	0	1	0	1	1	2	5
NY10172	1	0	0	14.56	1	0	0	1	0	1	0	0	2	3	3
CM1173	1	1	0	12.87	1	1	0	0	0	1	0	0	0	3	1
NY10193	1	1	0	8.36	1	0	0	0	1	0	0	1	2	1	3
CM1024	1	1	0	16.91	1	0	0	1	0	0	0	0	1	2	1
TX1063	0	0	0	8.56	1		0	0	0	1	0	0	0	1	2
TX1105	0	1	0	12.57	1	1	0	1	0	1	1	1	0	1	2
CH1022	1	1	0	12.84	1	0	0	1	0	1	0	1	0	1	4
SJ1137	0	0	0	9.76	1	0	1	0	0	1	1	1	1	1	5
SJ1346	1	0	0	11.12	1	0	0	0	0	1	0	0	1	2	5
NY50288	1	0	0	16.19	0	0	0	0	0	0	0	0	2	3	3
HR1172	1	0	0	8.41	1	0	0	0	0	1	0	0	1	1	5
NY10066	0	0	0	13.44	1	1	0	0	0	1	0	0	2	1	3
CM1140	0	0	0	13.74	1		0	0	0	0	0	0	0	2	1
NY10305	1	0	0	12.88	1	1	0	0	1	0	0	1	2	2	3
VA1020	1	0	0	18.21	1	0	0	1	0	0	0	0	3	3	4
TX1140	1	0	0	16.33	1	1	0	0	0	0	0	0	0	3	2
CM1114	1	0	0	8.04	1	0	0	0	0	0	0	1	0	2	1
SF1063	1	1	0	15.46	1	0	0	0	0	0	0	1	0	2	4
HR1133	1	1	0	9.51	1	1	0	1	1	0	0	0	1	2	5
CM1103	1	0	0	12.87	1	0	0	0	0	1	0	0	1	3	1
TX1172	0	1	0	18.66	1	1	0	0	0	1	0	0	0	2	2
NW1017	1	1	0	14.21	1	1	0	1	0	0	0	0	0	1	1
HR5522	1	1	0	12.68	0		0	0	0	0	0	0	1	2	5
HR1326	1	1	0	10.14	1	0	0	0	0	1	0	0	1	1	5
NY10020	1	1	0	14.87	1	0	0	1	1	0	0	1	0	1	3
TX1039	0	0	0	12.38	1	1	0	0	0	1	0	1	0	2	2
HR1148	0	1	0	8.52	1		0	0	0	1	1	0	1	2	5
NY10207	0	1	0	12	1	1	0	1	0	0	0	0	0	1	3
NY10134	1	1	0	9.88	1	0	0	0	0	0	0	0	2	3	3
CM1020	1	0	0	8.33	1	0	0	0	0	0	0	1	0	1	1
NY10203	1	0	0	11.9	1	0	0	0	0	1	0	0	0	2	3
CM1068	1	0	0	12.74	1	1	0	1	0	0	0	0	1	2	1
LC1095	1	1	0	13.07	1	1	0	1	1	1	0	1	0	1	4
SF1087	1	1	0	10.42	1	0	0	0	0	0	0	1	0	3	4
HR1205	0	0	0	8.7	1	0	0	0	1	1	0	1	1	1	5
TX1150	1	1	0	16.87	1	0	0	1	1	1	0	0	0	2	2
CM1062	1	1	0	11.61	1	0	0	1		0	0	0	0	1	1
TX5054	1	1	0	14.1	0	0	0	0	0	0	0	0	0	1	2
NY10127	1	1	0	8.23	1	1	0	0	0	0	0	0	2	2	3
SJ1404	1	0	0	17.78	1	0	1	0	0	1	0	1	1	1	5
SF5134	0	1	0	18.13	0	1	0	0		0	0	0	2	3	4
CM1149	1	1	0	10.72	1		0	1	0	1	0	1	3	3	1
SF1047	1	0	0	9.68	1	0	0	0	0	0	0	1	0	1	4
HR1341	0	1	0	11.59	1	0	0	0	1	1	1	1	1	1	5
NY10327	1	0	0	14.01	1	0	0	1	1	1	0	1	1	1	3
SJ1120	1	0	0	9.27	1	0	1	0	1	0	0	0	1	2	5
LC1037	1	1	0	14.08	1	0	0	0	0	0	0	1	2	2	4
SJ1252	0	0	0	16.39	1	1	0	1	1	1	1	0	1	2	5
TX1119	0	0	0	13.04	1	0	0	1	0	0	0	1	3	1	2
TX1106	1	1	0	11.66	1	0	0	0	0	1	0	0	2	1	2
NY10244	1	1	0	11.43	1	1	0		1	1	0	1	2	3	3
SF1037	0	1	0	12.79	1	1	0	0	0	1	0	1	0	3	4
TX1025	0	0	0	16.52	1	1	0	0	0	1	0	0	0	1	2
SJ1088	1	1	0	9.5	1	1	1	0	0	1	0	0	1	3	5
LC5091	1	0	0	18.51	0	0	0	0	0	0	0	0	0	1	4
AV1008	0	1	0	18.97	1		0	0	0	0	0	0	0	2	4
HR1150	1	1	0	11.78	1	0	1	0	0	1	1	1	1	2	5
SF1127	1	1	0	8.72	1	0	1	1	0	1	0	0	2	1	4
NY10242	0	1	0	10.04	1	1	0	0	0	0	0	0	2	3	3
LC1069	0	0	0	15.3	1	1	0	1	0	0	0	0	0	2	4
SF1130	1	1	1	21.35	1	1	0	0	0	1	0	0	2	3	4
LC1065	0	0	0	9.58	1	1	1	0	0	1	0	1	0	2	4
HR1337	1	0	0	9.78	1	0	0	0	1	1	1	0	1	1	5
SJ1076	1	0	0	12.11	1	1	1	1	1	1	1	0	1	1	5
LC1012	1	0	0	11	1	0	0	1	0	1	0	1	2	1	4
TX1076	1	1	0	13.2	1	0	0	0	0	1	0	0	2	1	2
SF1031	0	0	0	8.89	1	0	0	0		0	0	1	2	1	4
TX5053	1	0	0	9.14	0	1	0	0	0	0	0	0	0	2	2
NY10082	1	1	0	10.52	1		0	0	0	0	0	0	0	3	3
SJ1080	1	0	0	13.87	1	1	1	0	0	0	0	0	1	1	5
HR1420	1	1	0	17.33	1		0	0	0	1	0	0	1	1	5
NY10051	1	1	0	13.76	1	1	1	0	0	0	0	1	2	1	3
NY10108	1	0	0	10.21	1	0	0	0	1	1	1	1	2	1	3
NY10114	0	1	0	13.64	1	0	0	1	0	1	0	0	1	1	3
HR5524	0	0	0	17.96	0	0	0	0	0	0	0	0	1	1	5
NY10151	1	0	0	14.1	1	1	0	0	0	1	0	0	2	1	3
LC1043	1	1	0	10.32	1	0	0	0	0	0	0	1	0	1	4
NW5054	1	1	0	14.27	0	1	0	0	0	1	0	0	0	1	1
HR1366	1	0	0	10.95	1	1	1	1	1	1	0	1	1	1	5
SJ1340	0	1	0	19.69	1	0	0	0	0	1	0	0	1	1	5
NY10321	0	0	0	10.44	1	1	0	0	1	1	0	1	1	1	3
CM1080	1	1	0	8.68	1		0	0	0	0	0	1	0	1	1
VA1016	1	1	1	18.43	1	1	0	0	0	0	0	0	3	3	4
CH5002	0	0	0	18.7	0	1	0	0	1	0	0	0	3	1	4
SJ1336	1	0	0	9.94	1	1	1	1	0	1	0	0	1	1	5
HR1305	1	0	0	10.24	1	0	0	0	0	0	0	0	1	1	5
NW1096	0	0	1	21.39	1	0	0	0	0	0	0	0	0	2	1
LC1051	0	0	1	17.26	1	1	0	0	0	1	0	0	0	1	4
NY10026	1	0	0	17.24	1	0	0	0	0	1	0	0	1	3	3
CM1198	1	0	0	8.76	1	1	0	0	1	1	0	0	2	1	1
TX1068	1	0	0	11.01	1	1	0	1	1	1	0	1	0	3	2
TX1128	0	0	0	9.15	1	0	0	0	0	1	0	0	0	1	2
NW1066	0	1	0	13.29	1	0	0	0	0	0	0	0	0	2	1
CM1177	1	0	0	11.7	1	1	0	0	1	1	0	0	1	3	1
SJ1248	1	1	0	13.89	1	0	0	1	0	1	0	0	1	2	5
NY10229	1	0	0	11.01	1	1	0	0	1	0	0	1	2	1	3
SF1118	0	0	0	11.59	1	0	0	0	0	1	0	1	2	2	4
TX5062	1	1	0	15.38	0	0	0	0	0	0	0	0	0	2	2
SF1036	0	1	0	15.06	1	1	1	0	0	0	0	1	0	2	4
NW1060	0	0	0	20.65	1	1	0	0	0	1	0	0	0	2	1
TX5051	0	0	0	13.15	0	0	0	0	0	0	0	0	0	1	2
VA5016	0	0	0	14.54	0	1	0	0	0	0	0	0	2	2	4
SF1016	1	0	0	11.15	1	0	0	0	0	1	0	0	2	3	4
TX1165	0	1	0	8.1	1	1	0	1		0	0	0	0	1	2
NY10085	1	0	0	17.21	1	0	0	0	0	1	0	1	2	2	3
CH5033	1	1	0	12.08	0	1	0	0	0	0	0	0	3	2	4
SF1024	1	1	0	10.86	1	1	0	0	0	0	0	1	2	1	4
CM1135	0	1	0	12.97	1	1	0	0	0	0	0	1	0	1	1
NY50236	1	0	0	15.07	0	0	0	0	1	0		0	2	2	3
SJ1429	1	1	0	18.68	1	1	0	0	0	1	0	1	1	3	5
SF1042	0	0	0	16.19	1	0	0	1	0	0	0	1	0	1	4
NY10154	0	0	0	8.71	1	0	0	0		0	0	0	2	3	3
VA5018	0	1	0	15.85	0	0	0	0	0	0	0	0	0	2	4
TX1110	1	0	0	16.01	1	1	0	0	0	1	0	0	0	1	2
SJ1464	1	1	0	18.4	1	0	0	0	0	0	0	0	1	3	5
NY10107	0	0	0	16.57	1		0	0	0	1	0	0	2	1	3
LC1081	0	0	0	14.7	1	0	0	1	0	0	0	0	0	3	4
NY10236	1	1	0	9.31	1	1	0	1	1	1	0	1	2	2	3
TX1211	1	1	0	9.44	1		0	0	0	1	0	0	0	2	2
NY10210	1	1	0	15.67	1	1	0	1	0	1	1	0	2	2	3
HR1370	1	0	0	10.38	1	1	0	0	0	1	0	0	1	1	5
CM1049	1	0	0	9.33	1	0	0	1	0	1	0	0	3	2	1
CM1129	1	1	0	15.04	1	0	0	1	0	0	0	0	3	3	1
TX1060	0	1	0	14.88	1	0	1	0	0	0	0	0	0	2	2
HR1372	0	1	0	10.3	1	1	0	1	0	1	0	0	1	1	5
TX1147	0	0	0	9.8	1	1	0	1	0	0	0	0	0	1	2
TX1004	1	1	0	9.62	1		0	1	0	0	0	0	0	1	2
NY10153	0	0	0	8.06	1		0	1	1	1	0	0	2	3	3
CM1016	1	0	0	14.54	1	0	0	0	0	0	0	1	0	1	1
NY10158	0	1	0	8.37	1	0	0			1	0	1	2	3	3
HR5479	1	0	0	13.94	0	0	1	0	1	0	0	0	1	1	5
CM5086	0	0	0	15.3	0	0	0	0	0	0	0	0	0	3	1
NY10261	1	1	0	12.23	1	1	0	1	0	1	0	0	2	1	3
LC1084	0	1	0	12.79	1	0	0	1	0	0	0	1	2	1	4
TX1088	0	0	0	12.17	1	0	0	0	0	0	0	0	0	1	2
SJ1292	1	0	0	20.18	1	1	0	0	1	1	0	0	1	2	5
NY10105	0	1	0	15.39	1	1	0	0	0	1	0	0	0	3	3
HR1131	0	0	1	18.14	1	1	0	1	1	1	1	0	1	2	5
SJ1001	1	0	0	9.94	1	1	0	0	1	1	0	0	1	1	5
CM1073	1	1	0	13.19	1	0	0	0	0	0	0	0	0	3	1
VA1011	1	0	1	20.23	1	1	0	1	0	1	0	1	3	3	4
HR1044	1	1	0	14.82	1	1	0	1	1	1	0	0	1	3	5
NW5016	1	0	1	19.22	0	0	0	0	0		0	0	0	3	1
TX1122	1	0	0	12.64	1	1	0	0	0	0	0	0	0	2	2
NY10314	0	0	0	9.48	1	0	0	0	0	0		1	3	3	3
SF1010	0	0	0	8.18	1	1	0	1	0	1	0	0	2	1	4
HR1431	1	0	0	13.16	1	0	0		1	1	0	1	1	2	5
CM1124	1	1	0	9.76	1	1	0	0	0	1	0	0	0	3	1
HR1538	0	0	0	9.1	1	1	0	1		1	0	0	1	1	5
CM1208	0	1	0	11.66	1	1	0	1	0	1	0	0	1	1	1
HR1317	1	1	0	8.79	1	1	0	0	1	1	1	1	1	1	5
CM1053	0	0	0	11.48	1	1	0	0	0	1	0	1	2	1	1
NY10306	0	0	0	8.42	1	1	0	0		1	0	0	2	3	3
NY10033	1	1	0	11.01	1	1	0	0		0	0	1	1	2	3
SF1117	1	0	0	9.14	1	1	0	0	0	0	0	1	0	2	4
NY10112	1	0	0	8.55	1	0	0	0	0	1	0	1	1	3	3
LC1015	1	1	0	15.66	1	1	0	0		0	0	1	2	2	4
NY10034	1	0	0	15.26	1	1	0	0	1	1	0	1	2	1	3
TX1193	0	0	0	9.91	1		0	0	0	0	0	1	2	2	2
TX1196	1	1	0	8.01	1	1	0	0	0	0	0	0	0	2	2
NY10194	1	0	0	8.14	1	1	0	1	1	1	0	1	2	3	3
SJ1142	0	1	0	15.39	1	1	1	1	0	1	1	1	1	1	5
HR1176	0	0	0	8.23	1		0	0	0	0	0	0	1	2	5
TX5046	0	1	0	10.02	0	1	0	0	0	0	0	0	0	3	2
CH5038	1	1	0	11.59	0	1	0	0	0	0	0	0	0	1	4
NY10326	0	0	0	11.14	1	1	0	0	1	0	0	0	0	3	3
SJ1392	1	0	0	16.08	1	0	0	1	1	1	0	0	1	3	5
TX1097	1	0	0	16.82	1	1	0	0	0	1	0	0	0	1	2
CH5008	0	1	0	20.7	0	1	0	1	0	0	0	0	2	1	4
SJ1348	0	0	0	12.62	1	0	0	1	0	1	0	0	1	2	5
SJ1335	1	1	0	11.1	1	1	0	1	0	1	0	1	1	2	5
SF1066	1	1	1	20.48	1		0	0	0	0	0	1	2	3	4
SF1121	1	0	0	8.96	1	0	0	0	0	1	0	1	2	2	4
NY10269	1	1	0	12.94	1	1	0	1	0	1	0	0	2	1	3
NW5115	1	1	0	12.24	0	0	0	0	0	0	0	0	0	1	1
NY10270	1	1	0	8.08	1	1	0	0	1	1	0	0	2	3	3
NY10097	0	0	0	13.42	1	0	0	0	0	1	0	0	2	1	3
TX5137	0	1	0	12.88	0	0	0	0	0	1	0	0	0	2	2
TX1177	1	0	0	12.25	1	1	0	0	0	0	0	0	0	1	2
NY10313	1	0	0	17.3	1	0	0	1	0	0	0	0	1	1	3
HR1103	1	0	0	8.21	1	1	0	0	1	0	0	0	1	3	5
NY10023	1	1	0	11.69	1	1	0	1	0	1	0	0	3	1	3
TX5001	0	1	0	21.59	0	0	1	0		0		0	0	1	2
HR1560	0	1	0	16.15	1	0	0	1	1	1	1	1	1	1	5
LC1018	0	1	0	14.4	1	0	0	0	0	1	0	1	0	1	4
HR5545	1	0	0	14.22	0	1	0	0	0	0	0	0	1	1	5
AV5007	1	0	0	21.56	0	0	0	0	0	0	0	0	0	3	4
SJ1333	1	0	0	10.1	1	0	0	1	0	1	0	0	1	2	5
NW5015	1	0	0	20.6	0		0				0	0	0	2	1
LC1087	0	0	0	10.83	1	0	0	0	0	0	0	0	0	2	4
CM1119	1	0	0	9.1	1	0	0	0		0	0	0	1	2	1
LC1100	1	0	0	16.22	1	1	0	0	0	0	0	1	0	3	4
TX1153	1	0	0	8.99	1	0	0	0	0	0	0	0	3	2	2
TX1090	0	0	0	10.64	1	0	0	0	0	0	0	0	0	2	2
SJ1339	1	1	0	9.8	1	0	0	1	0	0	0	0	1	2	5
OK1006	1	0	0	10.02	1	1	0	0	0	1	0	1	0	2
TX1203	0	0	0	8.94	1		0	1	0	0	0	0	0	1	2
NY10080	0	1	0	8.09	1	0	0	0	0	1	0	1	1	3	3
HR1157	1	1	0	15.92	1	0	0	1	1	1	0	1	1	2	5
NY10161	0	0	0	9.1	1	1	0	0	0	1	0	0	2	2	3
LC1038	1	1	0	9.55	1	0	0	0	0	0	0	1	0	1	4
VA1047	0	0	1	17.67	1	0		0	0	1	0	0	0	2	4
CM1199	1	0	0	11.19	1	1	0	0	0	0	0	0	0	2	1
TX5077	0	0	0	10.07	0	0	0	0	0	0	0	0	0	3	2
SJ1046	0	0	0	17.86	1	0	0	1	0	0	0	0	1	2	5
TX1074	0	0	0	12.6	1	1	0	0	0	1	0	0	0	2	2
CH5040	1	1	0	8.07	0		0	0	0	0	0	0	0	1	4
TX5047	1	1	0	10.55	0	1	0	0	0	0	0	0	0	3	2
SJ1159	1	0	0	8.52	1	1	0	0	1	1	0	0	1	2	5
HR5546	0	0	0	15.3	0		1	1		0	0	0	1	1	5
TX1031	1	0	0	10.54	1	1	0	0	1	0	0	0	0	2	2
NY10070	1	1	0	10.85	1	1	0	0	1	1	0	1	1	2	3
SJ1331	1	1	0	12.65	1		0	0	0	0	0	0	1	1	5
RI1006	1	1	0	13.4	1	1	0	1	1	1	0	0	3	2	4
CM1088	0	1	0	8.01	1	0	0	0	0	0	0	1	0	2	1
NY10089	0	1	0	9.9	1	1	0	0	1	1	1	0	1	2	3
SJ1422	1	1	0	9.07	1	0	0	1	0	1	0	0	1	2	5
NW5088	0	1	0	19.4	0	0	0	0	0	0	0	0	0	3	1
SJ1462	1	1	0	19.89	1	1	0	1	1	1	1	0	1	3	5
TX1075	0	1	0	13.74	1	1	1	0	1	1	0	1	0	1	2
HR1025	1	1	0	18.31	1	1	0	1	1	1	0	0	1	1	5
HR1346	1	0	0	11.59	1	1	0	1	0	1	1	0	1	1	5
HR5573	0	0	0	16.73	0	0	0	0	0	0	0	0	1	2	5
TX1027	1	0	0	16.36	1	0	0	0	0	1	0	1	0	2	2
SJ1150	1	0	0	12.53	1	1	1	1	1	0	0	0	1	1	5
NY10240	1	0	0	12.11	1	0	0	1	0	0	0	1	2	3	3
TX1056	0	0	0	8.59	1	0	0	1	0	0	0	0	2	2	2
TX1035	1	0	0	11.14	1		0	0		0	0	1	2	1	2
CM1164	0	0	0	8.06	1	1	0	0	0	0	0	1	0	2	1
NY10148	0	0	0	11.92	1	1	0	0	0	1	0	0	2	1	3
HR1017	0	1	0	11.44	1	0	1	0	1	1	0	0	1	3	5
NY10276	0	0	0	9.59	1	0	0	0	0	1	0	1	2	3	3
CM1186	0	0	0	10.88	1	0	0	0	0	0	0	0	3	1	1
CM1178	0	1	0	11.67	1	1	0	0	0	1	1	0	0	2	1
NY10047	1	1	0	11.59	1	0	0	1	1	1	0	0	3	3	3
SJ1368	1	0	0	11.36	1	1	0	1	0	1	1	0	1	2	5
NY10324	0	0	0	10.39	1	0	0	0		0	0	0	0	3	3
SF1007	1	0	0	9.38	1		0	0	0	1	0	1	2	1	4
HR1162	1	0	0	11.3	1	1	0	0	1	1	0	0	1	1	5
CM1205	1	1	0	8.82	1	0	0	0		0	0	1	0	3	1
HR1021	1	1	0	11.7	1	0	0	0	0	0	0	0	1	3	5
TX1079	1	0	0	15.56	1	1	0	0	0	0	0	1	0	1	2
CM1031	0	0	0	11.01	1	1	0	0	0	1	0	0	1	2	1
SJ1116	1	0	0	16.78	1	1		1	1	1	1	0	1	3	5
SJ1202	0	0	0	9.14	1	1	0	0	0	1	1	1	1	2	5
CM1207	1	0	0	10.77	1	0	0	0	0	0	0	1	0	3	1
SF1095	1	0	0	9.5	1	0	0	0	0	1	0	0	0	1	4
NY10163	1	0	0	8.15	1	1	0	0	0	0	0	1	2	2	3
SJ1297	1	1	0	12.47	1	0	0	0	0	1	0	0	1	1	5
SF1020	1	1	0	12.44	1		0	0		1	0	1	0	1	4
SF1104	0	0	0	17.44	1	0	0	0	0	0	0	1	0	3	4
NY10260	0	1	0	17.5	1	1	0	0	0	0	0	1	1	2	3
SJ1334	1	0	0	10.87	1	1	0	1	0	1	1	0	1	2	5
HR1090	1	0	0	8.1	1	0	0	1		0	0	0	1	2	5
SJ1253	0	0	0	17.45	1	1	0	0	0	0	0	0	1	2	5
NY10060	1	1	0	17.03	1	1	0	1	0	1	0	0	1	2	3
NY10318	1	1	0	10.98	1	0	0	0		1	0	0	0	3	3
TX5003	1	0	0	21.39	0		0	0	0	0		0	2	2	2
NW5034	0	0	1	17.6	0	0	0	0	0	0	0	0	0	3	1
HR1051	1	1	0	8.79	1	0	0	1	0	1	0	0	1	3	5
CM5227	1	0	0	15.82	0	0	0	0	0	0	0	0	0	3	1
NW5124	1	1	0	18.68	0	1	1	1	0	0	0	0	1	2	1
NY10298	1	0	0	11.52	1	0	0	0	0	1	0	0	2	3	3
HR1080	1	0	0	13.21	1	1	0	1		1	0	0	1	1	5
CM1122	1	0	0	12.84	1	0	0	0		0	0	0	0	3	1
TX1206	1	1	0	10.99	1	0	0	0	0	0	0	1	0	1	2
TX5008	1	1	0	9.95	0	0	0	0	0	0		0	3	2	2
SF1115	0	1	0	15.89	1	1	0	0	0	0	0	1	0	1	4
SJ1234	0	0	0	15.61	1	1	0	1	0	1	0	0	1	1	5
SF1030	1	0	0	12.76	1	0	0	0	1	0	0	1	2	2	4
CM1026	1	0	0	9.49	1	0	0	0	0	0	0	0	1	2	1
TX1087	0	0	0	8.29	1	1	0	0	0	0	0	1	0	2	2
NY10113	1	0	0	12.34	1	0	0	0	0	1	0	0	0	1	3
HR1333	0	1	0	9.6	1	0	0	0	1	1	0	0	1	1	5
TX1043	0	1	0	9.99	1		0	0	0	0	0	0	2	2	2
NY10024	1	0	0	16.8	1	1	0	0	0	1	0	1	1	1	3
NY10050	1	0	0	10.69	1	1	0	0	0	1	0	1	0	3	3
NY10208	1	1	0	14.28	1	1	0	1	1	1	0	0	2	1	3
TX1139	1	0	0	8.22	1	1	0	0	0	0	0	0	0	2	2
TX1179	0	0	0	9.42	1	1	0	0	0	0	0	1	0	2	2
CM1203	0	1	0	10.15	1		0	0	1	0	0	0	0	3	1
NY10182	1	0	0	10.1	1	1	0	0	0	1	1	1	2	2	3
TX1049	0	0	0	13.65	1	1	0	0	0	1	0	0	0	2	2
SJ1008	1	1	0	15.16	1	0	0	1	1	0	0	0	1	1	5
CM1014	1	0	0	16.74	1	0	0	1	0	0	0	0	0	1	1
SJ1175	0	1	0	9.86	1	0	0	0	0	0	0	0	1	3	5
SJ1180	1	0	0	15.06	1	1	0	1	0	1	0	0	1	2	5
CM5187	0	1	0	13.34	0	0	0	0	0	0	0	0	0	1	1
AV1001	0	0	0	14.41	1	0	0	0		1	0	1	0	1	4
NY10249	1	0	0	15.7	1	1	0	0	1	1	0	1	1	1	3
HR1246	0	1	0	9.75	1	0	0	0	1	1	1	0	1	3	5
CH5031	1	1	0	11.09	0	0	0	0	0	0	0	0	2	2	4
NY10187	0	0	1	15.06	1	1	0	1	0	0	0	1	2	1	3
CM1039	0	1	0	13.56	1	0	0	1	0	1	0	0	0	1	1
TX5113	0	0	0	10.37	0	0	1	0	0	0	0	0	0	2	2
SJ1439	1	0	0	13.3	1	1	0	1	0	1	1	0	1	2	5
NW1087	0	0	0	19.63	1	0	0	0	0	0	0	0	1	3	1
NY10291	1	1	0	10.79	1	1	0	1	0	1	0	0	2	3	3
CM1077	1	0	0	8.47	1	1	0	1		1	0	1	0	1	1
NW1063	1	0	1	17.56	1	0	0	0	0	1	0	0	0	3	1
TX1082	1	0	0	17.3	1	1	0	0	0	1	1	0	0	2	2
SJ1168	1	1	0	20.82	1	0	0	0	0	0	0	0	1	3	5
NY10098	1	0	0	12.78	1	0	0	1	0	1	0	1	2	3	3
VA1013	1	1	1	20.97	1	0	0	1	0	0	0	1	0	1	4
TX1141	0	0	0	11.73	1	1	0	1	0	0	0	0	2	2	2
CH1008	0	0	0	9.49	1	1	0	1	0	1	0	1	2	1	4
NY10115	1	1	0	15.01	1	0	0	1		1	0	0	1	1	3
HR5540	0	1	0	13.85	0	0	0	0	1	0	0	0	1	2	5
CM1082	1	0	0	11.76	1	0	0	1	0	1	0	0	0	3	1
TX1171	0	0	0	9.73	1	0	0	0	0	0	0	0	0	1	2
SF1106	1	0	0	11.68	1	0	0	0	0	0	0	1	2	2	4
CM1084	0	0	0	13.17	1	0	0	0	0	0	0	1	0	2	1
CM1040	0	0	0	11.73	1	0	0	0	0	0	0	0	0	2	1
SF1088	0	1	0	13.58	1	1	0	1	0	0	0	1	2	3	4
NY10065	0	0	0	9.57	1	0	1	0	0	0	0	0	0	3	3
CM1134	0	0	0	8.33	1	1	0	0	0	0	0	0	0	2	1
CM1070	0	0	0	13.32	1	0	0	0	0	0	0	1	0	2	1
CM1006	1	0	0	12.79	1	1	0	1	0	0	0	1	1	2	1
NY10056	1	0	0	9.91	1	1	0	0	0	1	0	1	1	2	3
CM1045	1	0	0	8.61	1	0	0	1	0	1	0	0	1	1	1
HR1512	1	0	0	10.65	1		0	0	0	0	0	0	1	2	5
SF1065	0	0	0	13.46	1	1	0	0	0	1	0	0	0	1	4
NW5110	0	1	0	18.83	0	0	1	0	0	0	0	0	0	3	1
SJ1089	1	0	0	13.58	1	1	0	1	0	1	0	0	1	2	5
LC1075	0	1	0	9.6	1	1	0	1	0	1	0	0	0	1	4
TX1030	0	0	0	15.37	1	1	0	0	0	0	0	0	0	1	2
SJ1408	1	0	0	11.58	1	0	0	0	1	1	0	0	1	1	5
CM1061	0	0	0	13.34	1	0	0	0	0	1	0	1	2	2	1
NY10233	0	0	0	12.16	1	0		1	1	1	0	0	1	1	3
LC1008	0	0	0	10.71	1	0	0	0	0	0	0	1	2	2	4
HR1265	1	0	0	10.25	1		0	1	0	1	0	0	1	1	5
NW1027	1	0	0	16.91	1		0	0	0	0	0	0	0	2	1
CM1072	1	0	0	14.28	1	0	0	0	0	1	0	0	0	3	1
TX5040	0	1	0	9.7	0	0	1	0	1	0	0	0	2	2	2
SF1129	0	1	0	14.58	1	0	1	0	0	0	0	0	0	2	4
CM1090	1	0	0	13.23	1	1	0	0	0	0	0	0	0	3	1
NY10237	0	0	0	14.06	1	0	0	0	1	1	0	0	2	3	3
HR1429	1	1	0	17.55	1		0	1	1	1	0	0	1	2	5
CM1190	1	1	0	9.84	1	0	0	0	0	0	0	0	0	3	1
TX1115	0	0	0	9.13	1	1	0	0		1	0	1	0	1	2
LC1006	1	0	0	13.13	1		0	0	0	0	0	1	2	1	4
HR1380	1	1	0	10.46	1	1	1	0	0	1	0	0	1	1	5
CM1165	1	0	0	8.67	1	1	0	0	0	0	0	1	0	3	1
CM1144	1	0	0	9.88	1	0	0	1	0	0	0	0	0	3	1
SF1092	0	0	0	15.59	1	0	0	0	0	0	0	0	0	3	4
CM1033	1	0	0	10.14	1	1	0	0	0	0	0	1	0	2	1
SF1086	1	1	1	18.98	1	0	0	1	0	0	0	1	2	3	4
TX1101	1	0	0	9.21	1	1	1	1	1	1	0	0	1	2	2
TX1081	1	0	0	13.15	1	1	0	0	0	1	0	0	0	2	2
NW1048	1	1	0	17.7	1	1	0	0		1	0	1	0	2	1
SJ1063	0	1	0	13.88	1	1	0	0	1	0	0	0	1	2	5
NY10166	0	1	0	11.27	1	0	0		0	0	0	0	2	3	3
BP1003	1	1	0	10.51	1	1	0	0	0	1	0	1	2	3	4
TX1095	1	1	0	9.65	1	1	0	1	0	0	0	0	0	2	2
HR1049	1	0	0	16.05	1	1	0	1	1	0	0	0	1	3	5
TX5144	0	1	0	12.81	0	1	0	0	0	0	0	0	3	3	2
TX1024	0	1	0	15.12	1	0	0	0	1	0	0	1	0	1	2
NW1050	0	1	0	20.11	1	0	0	0	0	0	0	0	0	2	1
SJ1366	1	0	0	12.56	1	1	0	0	0	1	1	1	1	1	5
TX1062	0	0	0	9.45	1	1	0	0	0	0	0	0	0	2	2
TX1155	1	0	0	13.36	1		0	1	0	0	0	0	0	3	2
NY10253	0	1	0	15.92	1	1	0	1	0	1	0	0	2	2	3
OK1003	1	1	0	17.25	1	1	0	0	0	1	0	1	0	3
TX5034	1	1	0	8.42	0	0	0	0		0	0	0	0	2	2
SJ1195	1	1	0	8.76	1	0	0	1	0	0	0	0	1	3	5
NY10144	0	1	0	10.21	1	0	0	0	0	0	0	1	2	3	3
TX5120	0	0	0	8.82	0	0	1	0	0	0	0	0	0	2	2
TX1191	1	1	0	11.62	1	0	0	0	0	0	0	0	0	1	2
SJ1153	0	0	0	9.04	1	0		0	0	1	1	0	1	3	5
NW5099	1	1	1	19.21	0	0	1			0	0	0	0	3	1
HR1359	1	0	0	9.71	1	0	0	1	1	1	0	0	1	1	5
HR1371	1	0	0	10.9	1	0	0	1	0	1	0	1	1	1	5
HR1566	1	1	0	18.37	1	1	0	1	0	1	1	0	1	1	5
SF1059	1	0	0	14.95	1	0	0	0	0	0	0	0	0	3	4
TX5107	1	0	0	15.97	0	0	0	0	0	0	0	0	0	1	2
HR1123	1	1	0	11.32	1	0	0	0	0	1	0	1	1	3	5
TX1069	1	0	0	15.62	1	1	0	0	0	1	0	0	0	2	2
HR1136	1	0	0	9.91	1	0	0	1	1	0	0	1	1	1	5
LC1003	0	0	0	13.77	1	1	0	0	0	0	0	1	0	1	4
HR1036	1	0	1	17.13	1	1	0			1	0	0	1	3	5
CM1145	0	1	0	8.15	1	1	0	1	0	1	0	0	0	1	1
NY10099	1	1	0	11.12	1	0	0	0	1	0	0	0	1	3	3
CM1092	1	1	0	15.56	1	0	0	1	0	0	0	0	0	3	1
TX5025	1	1	0	18.24	0		0	0	0	1	0	0	0	2	2
NW1010	1	1	0	15.31	1	0	0	0	0		0	0	0	1	1
CM1105	0	0	0	15.32	1	1	0	0	0	1	0	0	2	3	1
LC1101	0	1	0	14.21	1	1		0	0	0	0	1	0	1	4
LC1063	1	1	0	16.39	1	1	0	1	0	1	0	0	0	2	4
AV5006	0	1	0	17.18	0	0	0	0	0	0	0	0	0	2	4
CM1176	0	0	0	9.4	1	0	0	0	0	0	0	0	0	2	1
TX1200	1	0	0	11	1	1	0	0	0	1	0	0	0	2	2
SJ1072	1	1	0	18.24	1	0	0	1	0	0	0	0	1	3	5
CM1143	0	0	0	9.71	1	1	0	0	0	0	0	0	0	1	1
NY10165	1	1	0	14.04	1	1	0	0	1	1	1	0	2	3	3
HR1026	1	1	0	11.58	1	1	0	0	0	1	0	1	1	3	5
NY10129	1	0	0	11.95	1		0	1	1	1	0	0	2	2	3
SJ1134	1	0	0	10.24	1		0	0	1	0	0	0	1	1	5
TX1130	1	0	0	10.81	1	1	0	1	1	1	0	1	2	1	2
HR1138	1	0	0	10.09	1	1	0	1	0	1	1	0	1	2	5
TX5155	1	0	0	8.51	0	0	0	0	0	0	0	0	0	2	2
SF1074	0	1	0	11.05	1	0	0	0	0	1	0	1	0	1	4
TX1109	1	0	0	10.05	1	1	0	0	1	1	1	0	3	2	2
LC1055	0	0	0	13.01	1	1	0	1	0	0	0	0	0	1	4
HR5461	1	0	0	12.98	0		0	0	0	0	0	0	1	2	5
SJ1242	0	0	0	13.97	1		0	1		1	0	0	1	2	5
VA1033	1	1	1	20.94	1	0	0	0	0	0	0	1	0	3	4
CH5001	1	1	0	15.09	0	1	0	0	1	1	0	0	2	2	4
NY10300	0	0	0	9.41	1	1	0	1	1	1	0	0	2	3	3
CM1213	1	0	0	13.5	1	0	0	0	0	0	0	0	0	2	1
HR1058	1	0	0	12.73	1	1	1	1	1	1	0	0	1	3	5
NY10146	1	0	0	17.46	1	1	0	1	1	1	0	0	2	3	3
SF1110	0	0	0	12.8	1	0	0	0		1	0	1	2	3	4
NY10084	1	1	0	8.7	1	1	0	1	0	1	0	1	2	1	3
[truncated: 3,909 more rows]
